# Supplementary material for: Expression and function of Ndel1 during the differentiation of neural stem cells induced by hippocampal exosomesticle
Source: Stem Cell Res Ther. 2021 Jan 9;12:51. doi: 10.1186/s13287-020-02119-2 (PMC7796549; doi:10.1186/s13287-020-02119-2)
Supplement: Supplementary file 2 — Additional file 2: Table S1. The sequences of primers used for qRT-PCR [file 13287_2020_2119_MOESM2_ESM.xlsx]

## Sheet: Sheet1
Primer Symbol	5'to3'
Gapdh-F	5’-CCACGGCAAGTTCAACGGCACAG-3’
Gapdh-R	5’-GACGCCAGTAGACTCCACGACAT-3’
Map2-F	5’-CTTGATTCTATTGCCCTTGGGTTTA-3’
Map2-R	5’-CATCCATCGTTCCGCTAGTGTTG-3’
Ndel1-F	5’-AGCACCCGTTCATCACATCT-3’
Ndel1-R	5’-GATGCTTGGCAGGAGCTTAGA-3’
Neurod1-F	5’-CAGGGTTATGAGATCGTCACTATTC-3’
Neurod1-R	5’-CCTTCTTGTCTGCCTCGTGTTCC-3’
