# Supplementary material for: Expression and function of Ndel1 during the differentiation of neural stem cells induced by hippocampal exosomesticle
Source: Stem Cell Res Ther. 2021 Jan 9;12:51. doi: 10.1186/s13287-020-02119-2 (PMC7796549; doi:10.1186/s13287-020-02119-2)
Supplement: Supplementary file 3 — Additional file 3: Table S2. Differentially expressed mRNAs upregulated and downregulated in hippocampal exosomes [file 13287_2020_2119_MOESM3_ESM.xlsx]

## Sheet: sheet1
AccID	log2FC	Pvalue	FDR	Style	EXP-1	EXP-2	EXP-3	NC-1	NC-2	NC-3	Location	Strand	IsoLength	type_of_gene	KeggID	Description	E-Value2human	Blast_Symbol2human	Blast_Description2human	E-Value2mouse	Blast_Symbol2mouse	Blast_Description2mouse
Rpl29	6.86524	0.00482181	0.0463613	up	8.58118	9.10633	8.98395	0	0	6.07572	chr8:115131367-115133401	+	630	protein-coding	rno:29283	ribosomal protein L29	5e-57	RPL29	ribosomal protein L29	3e-68	Gm11449	predicted gene 11449
Timm8b	7.16438	0.00445211	0.0443	up	8.46566	9.57473	9.65072	0	6.19795	0	chr8:55037750-55039130	+	487	protein-coding	rno:64372	translocase of inner mitochondrial membrane 8 homolog b (yeast)	1e-43	TIMM8B	translocase of inner mitochondrial membrane 8 homolog B (yeast)	3e-44	Timm8b	Mitochondrial import inner membrane translocase subunit Tim8 B
Edf1	7.43743	0.000312694	0.0182301	up	8.21131	5.1879	8.91309	0	0	0	chr3:2781169-2785474	+	685	protein-coding	rno:296570	endothelial differentiation-related factor 1	3e-65	EDF1	endothelial differentiation-related factor 1	1e-75	Gm11964	predicted gene 11964
Arpc1a	6.03647	0.00197952	0.0295989	up	8.01634	3.43953	6.65354	0	0	0	chr12:11272609-11294084	-	1569	protein-coding	rno:81824	"actin related protein 2/3 complex, subunit 1A"	0	ARPC1A	"actin related protein 2/3 complex, subunit 1A, 41kDa"	0	Arpc1a	Actin-related protein 2/3 complex subunit 1A
Ndufv2	7.19034	0.000106455	0.0182301	up	7.88513	7.9476	5.73829	0	0	0	chr9:113875718-113900169	-	853	protein-coding	rno:81728	NADH dehydrogenase (ubiquinone) flavoprotein 2	5e-133	NDUFV2	"NADH dehydrogenase (ubiquinone) flavoprotein 2, 24kDa"	6e-86	Ndufv2	"NADH dehydrogenase [ubiquinone] flavoprotein 2, mitochondrial"
Lrrc58	6.57682	0.00130235	0.0246283	up	7.84922	7.79909	8.20936	0	0	4.12722	chr11:65747235-65759558	-	1155	protein-coding	rno:303919	leucine rich repeat containing 58	8e-178	LRRC58	leucine rich repeat containing 58	0	Lrrc58	Leucine-rich repeat-containing protein 58
Pmvk	7.22114	3.63641e-05	0.0182301	up	7.72566	7.31739	6.62036	0	0	0	chr2:188784329-188793885	+	975	protein-coding	rno:310645	phosphomevalonate kinase	7e-96	PMVK	phosphomevalonate kinase	1e-103	Pmvk	Phosphomevalonate kinase
Lsm5	6.60053	0.000243739	0.0182301	up	7.51392	4.96381	7.32387	0	0	0	chr4:87016003-87019219	-	877	protein-coding	rno:306222	"LSM5 homolog, U6 small nuclear RNA associated (S. cerevisiae)"	9e-30	LSM5	"LSM5 homolog, U6 small nuclear RNA associated (S. cerevisiae)"	1e-47	Lsm5	U6 snRNA-associated Sm-like protein LSm5
Nsa2	7.39962	3.68701e-05	0.0182301	up	7.4582	6.66859	8.07208	0	0	0	chr2:27942546-27949089	-	1052	protein-coding	rno:171456	NSA2 ribosome biogenesis homolog (S. cerevisiae)	2e-96	NSA2	NSA2 ribosome biogenesis homolog (S. cerevisiae)	2e-151	Nsa2	5730427N09Rik protein
Cltb	7.62477	2.00798e-05	0.0182301	up	7.40777	7.9569	7.50964	0	0	0	chr17:10537351-10554999	+	1017	protein-coding	rno:116561	"clathrin, light chain B"	3e-117	CLTB	"clathrin, light chain B"	2e-117	Cltb	Cltb protein
Tmem218	5.12187	0.00249546	0.0330336	up	7.31694	4.244	3.80467	0	0	0	chr8:39687281-39703455	+	1722	protein-coding	rno:300516	transmembrane protein 218	3e-38	TMEM218	transmembrane protein 218	1e-38	Tmem218	Transmembrane protein 218
Ndufa6	7.89267	2.0124e-05	0.0182301	up	7.30505	7.95807	8.41491	0	0	0	chr7:123583062-123586919	-	517	protein-coding	rno:315167	"NADH dehydrogenase (ubiquinone) 1 alpha subcomplex, 6 (B14)"				1e-16	Ndufa6	NADH dehydrogenase [ubiquinone] 1 alpha subcomplex subunit 6
Paip2	7.26036	2.88555e-05	0.0182301	up	7.28238	6.90351	7.59517	0	0	0	chr18:28397319-28415911	+	1655	protein-coding	rno:361309	poly(A) binding protein interacting protein 2	5e-67	PAIP2	poly(A) binding protein interacting protein 2	6e-68	Paip2	Putative uncharacterized protein
Sepp1	7.60156	2.97758e-05	0.0182301	up	7.25505	7.16896	8.38067	0	0	0	chr2:53105912-53116198	+	2101	protein-coding	rno:29360	"selenoprotein P, plasma, 1"
Efhd2	6.25815	0.000250376	0.0182301	up	7.20123	6.7242	4.84902	0	0	0	chr5:160407777-160423811	-	2108	protein-coding	rno:298609	"EF-hand domain family, member D2"	8e-107	EFHD2	"EF-hand domain family, member D2"	2e-121	Efhd2	Efhd2 protein
Snrpd1	5.20744	0.00156868	0.0263063	up	7.13975	4.0807	4.40185	0	0	0	chr18:1866065-1876613	+	832	protein-coding	rno:291794	small nuclear ribonucleoprotein D1	5e-63	SNRPD1	small nuclear ribonucleoprotein D1 polypeptide 16kDa	5e-63	Snrpd1	Small nuclear ribonucleoprotein Sm D1
Uchl1	5.7102	0.00399086	0.0412036	up	7.06433	7.37955	2.68671	0	0	0	chr14:43133224-43143942	-	1027	protein-coding	rno:29545	ubiquitin carboxyl-terminal esterase L1 (ubiquitin thiolesterase)	2e-126	UCHL1	ubiquitin carboxyl-terminal esterase L1 (ubiquitin thiolesterase)	2e-130	Uchl1	Ubiquitin carboxyl-terminal hydrolase isozyme L1
Gnb2l1	5.43876	0.00277251	0.0348941	up	7.02594	6.96773	5.98565	0	3.66305	0	chr10:34149717-34155198	+	1209	protein-coding	rno:83427	"guanine nucleotide binding protein (G protein), beta polypeptide 2 like 1"	0	GNB2L1	"guanine nucleotide binding protein (G protein), beta polypeptide 2-like 1"	2e-30	Pafah1b1	Platelet-activating factor acetylhydrolase IB subunit alpha
RGD1562987	5.92257	0.000470667	0.0182301	up	7.02366	4.32715	6.41689	0	0	0	chr18:70974885-70983362	+	926	protein-coding	rno:498886	similar to cDNA sequence BC031181	2e-26	C18orf32	chromosome 18 open reading frame 32	3e-31	BC031181	UPF0729 protein C18orf32 homolog
Shfm1	6.54958	8.86543e-05	0.0182301	up	6.99107	5.66791	6.98977	0	0	0	chr4:32067444-32087600	-	753	protein-coding	rno:680532	split hand/foot malformation (ectrodactyly) type 1	6e-34	SHFM1	split hand/foot malformation (ectrodactyly) type 1	6e-34	Shfm1	26S proteasome complex subunit DSS1
Adi1	5.52284	0.00113897	0.0231321	up	6.98419	3.66959	5.91475	0	0	0	chr6:47940211-47947173	+	1318	protein-coding	rno:298934	acireductone dioxygenase 1	2e-88	ADI1	acireductone dioxygenase 1	2e-99	Adi1	"1,2-dihydroxy-3-keto-5-methylthiopentene dioxygenase"
Psmd4	5.35468	0.00304768	0.0364395	up	6.94017	5.79732	6.96015	0	0	3.6336	chr2:196198303-196207568	-	1334	protein-coding	rno:83499	"proteasome (prosome, macropain) 26S subunit, non-ATPase, 4"	0	PSMD4	"proteasome (prosome, macropain) 26S subunit, non-ATPase, 4"	0	Psmd4	26S proteasome non-ATPase regulatory subunit 4
Slc25a3	7.08054	3.0785e-05	0.0182301	up	6.93549	7.05919	7.24696	0	0	0	chr7:31816601-31824064	-	1351	protein-coding	rno:245959	"solute carrier family 25 (mitochondrial carrier, phosphate carrier), member 3"	0	SLC25A3	"solute carrier family 25 (mitochondrial carrier; phosphate carrier), member 3"	0	Slc25a3	"Phosphate carrier protein, mitochondrial"
Rheb	5.80404	0.00038052	0.0182301	up	6.84241	6.47671	6.09497	2.00197	0	0	chr4:6827429-6873384	+	1078	protein-coding	rno:26954	Ras homolog enriched in brain	3e-105	RHEB	Ras homolog enriched in brain	4e-105	Rheb	RHEB-like protein
Rab6a	3.63081	0.00365668	0.0393713	up	6.81458	7.01142	7.61463	2.9467	4.45067	3.15083	chr1:165624973-165664201	+	3380	protein-coding	rno:84379	"RAB6A, member RAS oncogene family"	4e-112	RAB6B	"RAB6B, member RAS oncogene family"	4e-121	Rab6a	Ras-related protein Rab-6A
Ccdc85b	5.81053	0.000562293	0.018861	up	6.80923	4.14596	6.47639	0	0	0	chr1:220835647-220837232	-	1586	protein-coding	rno:309161	coiled-coil domain containing 85B	4e-106	CCDC85B	coiled-coil domain containing 85B	3e-108	Ccdc85b	Coiled-coil domain-containing protein 85B
LOC679863	5.59147	0.000484103	0.0182301	up	6.7888	4.34504	5.64058	0	0	0	chr3:153005662-153099170	-	1371	protein-coding		similar to N-myc downstream regulated gene 3	0	NDRG3	NDRG family member 3	0	Ndrg3	Putative uncharacterized protein
Gabarapl2	5.40333	0.000990849	0.02192	up	6.76515	6.53084	4.67486	0	0	1.76087	chr19:44164935-44175771	+	1593	protein-coding	rno:64670	GABA(A) receptor-associated protein like 2	2e-65	GABARAPL2	GABA(A) receptor-associated protein-like 2	3e-65	Gabarapl2	Gamma-aminobutyric acid receptor-associated protein-like 2
Uqcr11	7.15904	3.24258e-05	0.0182301	up	6.72726	7.32292	7.42694	0	0	0	chr7:12171146-12175838	+	555	protein-coding	rno:690848	"ubiquinol-cytochrome c reductase, complex III subunit XI"	7e-23	UQCR11	"ubiquinol-cytochrome c reductase, complex III subunit XI"	3e-26	Uqcr11	"MCG13388, isoform CRA_b"
Nadk2	6.32965	7.35772e-05	0.0182301	up	6.72002	6.33439	5.93456	0	0	0	chr2:58462588-58504735	+	3435	protein-coding	rno:365699	"NAD kinase 2, mitochondrial"	5e-160	NADK2	"NAD kinase 2, mitochondrial"
Iscu	6.85935	4.53876e-05	0.0182301	up	6.6984	6.52028	7.35937	0	0	0	chr12:48621454-48627297	-	924	protein-coding	rno:288740	iron-sulfur cluster assembly enzyme	2e-77	ISCU	iron-sulfur cluster assembly enzyme	2e-92	Iscu	"Iron-sulfur cluster assembly enzyme ISCU, mitochondrial"
Mrpl49	5.12999	0.00481692	0.0463613	up	6.69196	2.41609	6.28191	0	0	0	chr1:221417336-221420115	-	509	protein-coding	rno:309176	mitochondrial ribosomal protein L49				2e-88	Mrpl49	Putative uncharacterized protein
Snrpe	5.79761	0.000868913	0.0210499	up	6.68916	6.8659	3.83777	0	0	0	chr13:50252707-50258951	+	420	protein-coding	rno:100360682	small nuclear ribonucleoprotein polypeptide E	2e-49	SNRPE	small nuclear ribonucleoprotein polypeptide E	2e-49	Snrpe	Small nuclear ribonucleoprotein E
Atp6v0d1	6.28536	7.48882e-05	0.0182301	up	6.66644	5.96081	6.22883	0	0	0	chr19:37481782-37525762	-	1585	protein-coding	rno:291969	"ATPase, H+ transporting, lysosomal V0 subunit D1"	0	ATP6V0D1	"ATPase, H+ transporting, lysosomal 38kDa, V0 subunit d1"	0	Atp6v0d1	V-type proton ATPase subunit d 1
Pnrc1	5.87905	0.000158251	0.0182301	up	6.6551	5.5709	5.41116	0	0	0	chr5:48501472-48504511	-	1613	protein-coding	rno:286988	proline-rich nuclear receptor coactivator 1	1e-97	PNRC1	proline-rich nuclear receptor coactivator 1	4e-114	Pnrc1	Putative uncharacterized protein
Eny2	5.13931	0.00406791	0.0417088	up	6.65388	5.92666	6.66217	3.82479	0	0	chr7:83348656-83358430	+	2952	protein-coding	rno:685258	enhancer of yellow 2 homolog (Drosophila)				1e-50	Eny2	Transcription and mRNA export factor ENY2
Tomm7	5.76821	0.000198149	0.0182301	up	6.62325	5.17532	5.50606	0	0	0	chr4:7835949-7842790	+	377	protein-coding	rno:685620	translocase of outer mitochondrial membrane 7 homolog (yeast)	2e-24	TOMM7	translocase of outer mitochondrial membrane 7 homolog (yeast)	6e-26	Tomm7	Mitochondrial import receptor subunit TOM7 homolog
Eno1	5.72349	0.00340107	0.0376957	up	6.60657	7.67526	7.15179	4.26315	0	0	chr5:167288223-167299613	+	1780	protein-coding	rno:24333	"enolase 1, (alpha)"	0	ENO1	"enolase 1, (alpha)"	0	Eno1b	MCG17183
Hn1	5.26916	0.000973498	0.0218022	up	6.60017	5.45296	3.75436	0	0	0	chr10:104057739-104075776	-	1341	protein-coding	rno:287828	hematological and neurological expressed 1	7e-60	HN1	hematological and neurological expressed 1	2e-65	Hn1	Hematological and neurological expressed 1 protein
Ninj1	5.73252	0.000387109	0.0182301	up	6.59825	6.20938	4.38993	0	0	0	chr17:15866235-15881284	-	1119	protein-coding	rno:25338	ninjurin 1	2e-74	NINJ1	ninjurin 1	2e-81	Ninj1	"Ninjurin 1, isoform CRA_a"
Paip1	5.01505	0.00456036	0.0449505	up	6.57874	6.27215	6.0442	0	0	3.84993	chr2:52300921-52328212	+	2836	protein-coding	rno:365684	poly(A) binding protein interacting protein 1	0	PAIP1	poly(A) binding protein interacting protein 1	0	Paip1	Polyadenylate-binding protein-interacting protein 1
Atp5g3	5.73308	0.000221971	0.0182301	up	6.57389	5.67733	4.94803	0	0	0	chr3:60811218-60813899	-	748	protein-coding	rno:114630	"ATP synthase, H+ transporting, mitochondrial Fo complex, subunit C3 (subunit 9)"	7e-71	ATP5G3	"ATP synthase, H+ transporting, mitochondrial Fo complex, subunit C3 (subunit 9)"	4e-76	Atp5g3	"ATP synthase F(0) complex subunit C3, mitochondrial"
Sdhb	6.46424	5.67891e-05	0.0182301	up	6.55672	6.59231	6.24369	0	0	0	chr5:159484378-159505063	+	971	protein-coding	rno:298596	"succinate dehydrogenase complex, subunit B, iron sulfur (Ip)"	1e-151	SDHB	"succinate dehydrogenase complex, subunit B, iron sulfur (Ip)"	1e-159	Sdhb	"Succinate dehydrogenase [ubiquinone] iron-sulfur subunit, mitochondrial"
Smim11	6.36686	0.000191804	0.0182301	up	6.53284	7.42387	5.14388	0	0	0	chr11:32450508-32460244	+	569	protein-coding	rno:100174909	small integral membrane protein 11	1e-20	SMIM11A	small integral membrane protein 11A	9e-24	Smim11	Small integral membrane protein 11
Psma7	5.66817	0.000285843	0.0182301	up	6.52608	4.66182	5.81662	0	0	0	chr3:175420042-175426384	-	908	protein-coding	rno:29674	"proteasome (prosome, macropain) subunit, alpha type 7"	4e-143	PSMA7	"proteasome (prosome, macropain) subunit, alpha type, 7"	4e-144	Psma7	Putative uncharacterized protein
Gpi	4.8657	0.00421354	0.0427877	up	6.51681	5.85798	5.74662	0	3.5243	0	chr1:90063411-90091287	-	2014	protein-coding	rno:292804	glucose-6-phosphate isomerase	0	GPI	glucose-6-phosphate isomerase	0	Gpi1	Glucose-6-phosphate isomerase
Ucp2	5.53034	0.000422759	0.0182301	up	6.50866	4.34461	5.73774	0	0	0	chr1:165506376-165512745	+	1600	protein-coding	rno:54315	"uncoupling protein 2 (mitochondrial, proton carrier)"	6e-174	UCP2	"uncoupling protein 2 (mitochondrial, proton carrier)"	0	Ucp2	Mitochondrial uncoupling protein 2
Suclg1	5.3195	0.000893624	0.0213004	up	6.48962	3.74872	5.72016	0	0	0	chr4:101181302-101210692	+	1242	protein-coding	rno:114597	"succinate-CoA ligase, alpha subunit"	2e-157	SUCLG1	"succinate-CoA ligase, alpha subunit"	2e-171	Suclg1	"Succinyl-CoA ligase [ADP/GDP-forming] subunit alpha, mitochondrial"
Lsm14b	5.80537	0.000332902	0.0182301	up	6.48879	6.43079	4.49653	0	0	0	chr3:175408469-175419180	+	2589	protein-coding	rno:100362102	"LSM14B, SCD6 homolog B (S. cerevisiae)"	0	LSM14B	"LSM14B, SCD6 homolog B (S. cerevisiae)"	0	Lsm14b	Putative uncharacterized protein
Hspe1	7.78293	5.51766e-05	0.0182301	up	6.44635	8.24617	8.65626	0	0	0	chr9:61691246-61724948	+	569	protein-coding	rno:25462	heat shock protein 1 (chaperonin 10)	3e-51	HSPE1	heat shock 10kDa protein 1	3e-45	Hspe1	MCG117539
Sav1	4.64754	0.0033931	0.0376957	up	6.44485	2.90128	4.59648	0	0	0	chr6:92376470-92398678	-	2047	protein-coding	rno:299116	salvador family WW domain containing protein 1	0	SAV1	salvador family WW domain containing protein 1	0	Sav1	Protein salvador homolog 1
Rtp4	4.94745	0.00309111	0.036567	up	6.42744	5.65068	2.76423	0	0	0	chr11:80638945-80650802	-	1928	protein-coding	rno:360733	receptor (chemosensory) transporter protein 4	1e-46	RTP4	receptor (chemosensory) transporter protein 4	8e-87	Rtp4	Rtp4 protein
Rgs7bp	4.54611	0.00334748	0.0374907	up	6.42283	4.05806	3.15743	0	0	0	chr2:35617479-35619085	-	705	protein-coding	rno:294715	regulator of G-protein signaling 7 binding protein	3e-78	RGS7BP	regulator of G-protein signaling 7 binding protein	7e-150	Rgs7bp	Regulator of G-protein signaling 7-binding protein
Bzw1	5.16414	0.000908583	0.0215186	up	6.41617	5.28773	5.85029	0	0	2.06176	chr9:65279675-65293471	+	3596	protein-coding	rno:363232	basic leucine zipper and W2 domains 1	0	BZW1	basic leucine zipper and W2 domains 1	0	Bzw1	Basic leucine zipper and W2 domain-containing protein 1
Mt2A	6.43145	0.000228116	0.0182301	up	6.41018	5.15318	7.731	0	0	0	chr19:11307966-11308740	-	383	protein-coding	rno:689415	metallothionein 2A	4e-13	MT1E	metallothionein 1E	2e-15	Mt2	Metallothionein-2
Rpl6	4.96196	0.00248162	0.0330336	up	6.40708	2.94676	5.53203	0	0	0	chr12:40877578-40882030	-	987	protein-coding	rno:117042	ribosomal protein L6	1e-94	RPL6	ribosomal protein L6	7e-135	Gm5428	60S ribosomal protein L6
Ndufb6	6.14822	0.00011279	0.0182301	up	6.38985	5.43019	6.62462	0	0	0	chr5:56567109-56576676	-	629	protein-coding	rno:297990	"NADH dehydrogenase (ubiquinone) 1 beta subcomplex, 6"	4e-53	NDUFB6	"NADH dehydrogenase (ubiquinone) 1 beta subcomplex, 6, 17kDa"	2e-65	Ndufb6	"NADH dehydrogenase (Ubiquinone) 1 beta subcomplex, 6"
Lix1	7.41922	6.14795e-05	0.0182301	up	6.38516	7.37813	8.49438	0	0	0	chr1:59156021-59212878	+	1522	protein-coding	rno:292381	Lix1 homolog (chicken)	2e-158	LIX1	Lix1 homolog (chicken)	3e-167	Lix1	Putative uncharacterized protein
Paqr8	6.28528	6.6897e-05	0.0182301	up	6.38181	6.12906	6.34498	0	0	0	chr9:27034022-27051003	+	1600	protein-coding	rno:316275	progestin and adipoQ receptor family member VIII	0	PAQR8	progestin and adipoQ receptor family member VIII	0	Paqr8	Membrane progestin receptor beta
Impdh2	5.52596	0.000251791	0.0182301	up	6.37193	5.174	5.03195	0	0	0	chr8:117346988-117351619	+	1761	protein-coding	rno:301005	IMP (inosine 5'-monophosphate) dehydrogenase 2	0	IMPDH2	IMP (inosine 5'-monophosphate) dehydrogenase 2	0	Impdh2	Inosine-5'-monophosphate dehydrogenase 2
Ube2l3	4.71743	0.00321254	0.0370705	up	6.34696	4.75552	5.81236	0	0	2.76255	chr11:88047191-88088476	+	2631	protein-coding	rno:363836	ubiquitin-conjugating enzyme E2L 3
Atp6v1g2	6.1119	8.17129e-05	0.0182301	up	6.33127	6.00654	5.99788	0	0	0	chr20:4821263-4824817	-	1465	protein-coding	rno:368044	"ATPase, H+ transporting, lysosomal V1 subunit G2"	2e-38	ATP6V1G1	"ATPase, H+ transporting, lysosomal 13kDa, V1 subunit G1"	2e-39	Atp6v1g1	Putative uncharacterized protein
Zfp706	6.21674	7.79579e-05	0.0182301	up	6.3135	6.46782	5.86889	0	0	0	chr7:75803310-75809853	-	2674	protein-coding	rno:500855	zinc finger protein 706	2e-14	ZNF706	zinc finger protein 706	3e-14	Zfp706	Zinc finger protein 706
Zfp91	4.93017	0.00126819	0.0242906	up	6.29092	6.10673	6.2691	1.17737	2.69888	0	chr1:229602499-229640917	-	5136	protein-coding	rno:246282	zinc finger protein 91	0	ZFP91	ZFP91 zinc finger protein	0	Zfp91	E3 ubiquitin-protein ligase ZFP91
Btf3l4	5.55173	0.000450237	0.0182301	up	6.28162	4.2247	6.14885	0	0	0	chr5:128432035-128450532	-	998	protein-coding	rno:366434	basic transcription factor 3-like 4	2e-69	BTF3	basic transcription factor 3	5e-88	Btf3l4	Transcription factor BTF3 homolog 4
Idh1	5.53012	0.000381305	0.0182301	up	6.26499	6.46026	5.25296	0	1.38786	0	chr9:71882108-71911626	-	2181	protein-coding	rno:24479	"isocitrate dehydrogenase 1 (NADP+), soluble"	0	IDH1	"isocitrate dehydrogenase 1 (NADP+), soluble"	0	Idh1	Isocitrate dehydrogenase [NADP] cytoplasmic
Vps28	5.6675	0.000830816	0.0208826	up	6.25378	3.86371	6.88501	0	0	0	chr7:117684339-117688187	-	977	protein-coding	rno:300052	vacuolar protein sorting 28 homolog (S. cerevisiae)				6e-106	Vps28	Tonsoku-like protein
Stx18	5.67105	0.000167345	0.0182301	up	6.22731	5.59447	5.19138	0	0	0	chr14:77402952-77492910	-	1493	protein-coding	rno:360953	syntaxin 18	3e-177	STX18	syntaxin 18	7e-162	Stx18	Syntaxin-18
Mpc2	6.02083	8.83221e-05	0.0182301	up	6.1642	5.99784	5.90045	0	0	0	chr13:83680527-83700491	+	1474	protein-coding	rno:100359982	mitochondrial pyruvate carrier 2	4e-66	MPC2	mitochondrial pyruvate carrier 2	9e-71	Mpc2	Mitochondrial pyruvate carrier 2
Anapc5	6.04079	0.000100524	0.0182301	up	6.16289	6.37094	5.58852	0	0	0	chr12:39209138-39242696	+	2430	protein-coding	rno:288671	anaphase-promoting complex subunit 5				0	Anapc5	Putative uncharacterized protein
Tmod3	4.8608	0.0014342	0.025374	up	6.16159	3.40822	5.01258	0	0	0	chr8:82432165-82492243	-	1607	protein-coding	rno:300838	tropomodulin 3	0	TMOD3	tropomodulin 3 (ubiquitous)	0	Tmod3	Putative uncharacterized protein
Uqcrfs1	6.17499	7.38253e-05	0.0182301	up	6.15873	6.12906	6.23719	0	0	0	chr17:35677984-35682262	+	1088	protein-coding	rno:291103	"ubiquinol-cytochrome c reductase, Rieske iron-sulfur polypeptide 1"	1e-145	UQCRFS1	"ubiquinol-cytochrome c reductase, Rieske iron-sulfur polypeptide 1"	2e-149	Uqcrfs1	"Cytochrome b-c1 complex subunit Rieske, mitochondrial"
Ppm1b	5.85069	0.000177385	0.0182301	up	6.15742	5.00379	6.39087	0	0	0	chr6:8219385-8280127	+	3267	protein-coding	rno:24667	"protein phosphatase, Mg2+/Mn2+ dependent, 1B"	0	PPM1B	"protein phosphatase, Mg2+/Mn2+ dependent, 1B"	0	Ppm1b	Protein phosphatase 1B
RGD1306954	6.06569	0.000138874	0.0182301	up	6.15661	5.2938	6.74667	0	0	0	chr11:31094103-31103487	-	1155	protein-coding	rno:288269	similar to RIKEN cDNA 1110004E09	5e-136	C21orf59	chromosome 21 open reading frame 59	1e-168	1110004E09Rik	Protein 1110004E09Rik
Ercc3	4.98781	0.000853644	0.0209573	up	6.15611	3.85822	4.9491	0	0	0	chr18:25037668-25068380	+	2616	protein-coding	rno:291703	excision repair cross-complementation group 3	0	ERCC3	excision repair cross-complementation group 3
Chi3l1	5.31364	0.00324257	0.0371012	up	6.14644	7.82442	7.59607	4.01254	1.61347	0	chr13:51022826-51030797	+	1712	protein-coding	rno:89824	chitinase 3-like 1 (cartilage glycoprotein-39)	1e-114	CHI3L1	chitinase 3-like 1 (cartilage glycoprotein-39)	4e-174	Chil1	Chitinase-3-like protein 1
Nans	5.18942	0.00101995	0.0220847	up	6.14453	3.57509	5.84865	0	0	0	chr5:62109352-62126492	+	2022	protein-coding	rno:298071	N-acetylneuraminic acid synthase	0	NANS	N-acetylneuraminic acid synthase	0	Nans	Putative uncharacterized protein
Akr1a1	5.10909	0.00541281	0.0497213	up	6.14059	7.45783	5.59116	0	0	3.8623	chr5:135482068-135498693	-	1124	protein-coding	rno:78959	"aldo-keto reductase family 1, member A1 (aldehyde reductase)"	0	AKR1A1	"aldo-keto reductase family 1, member A1 (aldehyde reductase)"	0	Akr1a1	Alcohol dehydrogenase [NADP(+)]
Efhd1	4.93349	0.00388911	0.0404915	up	6.13846	2.54107	6.12094	0	0	0	chr9:94362249-94408884	+	1832	protein-coding	rno:501181	"EF-hand domain family, member D1"	3e-67	EFHD2	"EF-hand domain family, member D2"	4e-71	Efhd2	Efhd2 protein
Thra	5.7374	0.0018176	0.0283064	up	6.13743	7.30176	7.25003	0	0	3.47704	chr10:86657285-86684935	+	2253	protein-coding	rno:81812	thyroid hormone receptor alpha	0	THRA	"thyroid hormone receptor, alpha"	0	Thra	Thyroid hormone receptor alpha
Rexo2	5.00561	0.00132458	0.0246907	up	6.12014	5.5145	3.3822	0	0	0	chr8:52802604-52814321	-	1185	protein-coding	rno:300689	RNA exonuclease 2	1e-125	REXO2	RNA exonuclease 2	4e-112	Rexo2	Putative uncharacterized protein
Necab2	4.6034	0.00380776	0.0402614	up	6.10389	2.5864	5.11991	0	0	0	chr19:52086325-52112633	+	2646	protein-coding	rno:170928	N-terminal EF-hand calcium binding protein 2	4e-165	NECAB2	N-terminal EF-hand calcium binding protein 2	0	Necab2	Necab2 protein
RGD1560672	5.63481	0.000161734	0.0182301	up	6.07904	5.19493	5.63045	0	0	0	chr13:88265118-88272906	+	1611	protein-coding	rno:498270	similar to novel protein	2e-49	C1orf110	chromosome 1 open reading frame 110	7e-126	1700084C01Rik	1700084C01Rik protein
Lamtor5	5.34282	0.00126482	0.0242906	up	6.07181	3.46547	6.49118	0	0	0	chr2:210034095-210039451	+	879	protein-coding	rno:295357	"late endosomal/lysosomal adaptor, MAPK and MTOR activator 5"	5e-57	LAMTOR5	"late endosomal/lysosomal adaptor, MAPK and MTOR activator 5"	8e-70	Lamtor5	Ragulator complex protein LAMTOR5
Ywhaq	5.01712	0.00268761	0.0344693	up	6.06015	6.78638	5.15348	0	2.94866	0	chr6:43463294-43493816	-	2099	protein-coding	rno:25577	"tyrosine 3-monooxygenase/tryptophan 5-monooxygenase activation protein, theta"	6e-143	YWHAQ	"tyrosine 3-monooxygenase/tryptophan 5-monooxygenase activation protein, theta"	3e-143	Ywhaq	"MCG7879, isoform CRA_b"
Mlc1	6.15668	0.000211066	0.0182301	up	6.04731	7.28559	5.13715	0	0	0	chr7:129949984-129970298	-	2777	protein-coding	rno:315215	megalencephalic leukoencephalopathy with subcortical cysts 1	9e-177	MLC1	megalencephalic leukoencephalopathy with subcortical cysts 1	0	Mlc1	Membrane protein MLC1
LOC100912032	6.19476	7.34802e-05	0.0182301	up	6.04009	6.25518	6.289	0	0	0	chr14:113966573-113968469	-	615	protein-coding		ubiquitin-40S ribosomal protein S27a-like	3e-88	RPS27A	ribosomal protein S27a	1e-88	Rps27a	Ubiquitin-40S ribosomal protein S27a
Spryd3	4.89082	0.000925374	0.021603	up	6.03932	3.78694	4.84621	0	0	0	chr7:143721088-143738237	-	2414	protein-coding	rno:315327	SPRY domain containing 3	0	SPRYD3	SPRY domain containing 3	0	Spryd3	Protein Spryd3
Oxr1	5.30663	0.000760511	0.0205006	up	6.0314	3.79807	6.09042	0	0	0	chr7:80351774-80788094	+	4617	protein-coding	rno:117520	oxidation resistance 1	0	OXR1	oxidation resistance 1	0	Oxr1	OXR1 short isoform C7C
Hsd11b1	4.71105	0.00316243	0.0369183	up	6.02223	5.41827	2.69266	0	0	0	chr13:111946626-111996531	-	1533	protein-coding	rno:25116	hydroxysteroid 11-beta dehydrogenase 1	1e-131	HSD11B1	hydroxysteroid (11-beta) dehydrogenase 1	8e-149	Hsd11b1	Corticosteroid 11-beta-dehydrogenase isozyme 1
Atp5j2	5.76855	0.000249057	0.0182301	up	6.01945	6.53893	4.74727	0	0	0	chr12:11191799-11198369	+	432	protein-coding	rno:690441	"ATP synthase, H+ transporting, mitochondrial Fo complex, subunit F2"	3e-15	ATP5J2-PTCD1	ATP5J2-PTCD1 readthrough	6e-45	Atp5j2	"ATP synthase subunit f, mitochondrial"
Polr2c	5.16311	0.000577389	0.0190122	up	6.00595	4.01666	5.4667	0	0	0	chr19:10575060-10581842	-	1163	protein-coding	rno:361365	polymerase (RNA) II (DNA directed) polypeptide C	1e-161	POLR2C	"polymerase (RNA) II (DNA directed) polypeptide C, 33kDa"	1e-162	Polr2c	DNA-directed RNA polymerase II subunit RPB3
RGD1308706	6.23866	8.51724e-05	0.0182301	up	6.00571	5.94797	6.76231	0	0	0	chr19:22699808-22726702	+	1454	protein-coding	rno:291925	similar to RIKEN cDNA 4921524J17	3e-85	C16orf87	chromosome 16 open reading frame 87
Smn1	5.30993	0.000272502	0.0182301	up	5.99016	4.89891	5.04071	0	0	0	chr2:30360101-30371147	+	1225	protein-coding	rno:64301	"survival of motor neuron 1, telomeric"	1e-105	SMN2	"survival of motor neuron 2, centromeric"
Rab21	4.59133	0.0014865	0.025717	up	5.97098	3.98335	3.81965	0	0	0	chr7:58261985-58286770	-	1490	protein-coding	rno:299799	"RAB21, member RAS oncogene family"	3e-116	RAB21	"RAB21, member RAS oncogene family"	7e-116	Rab21	Ras-related protein Rab-21
Atxn10	5.88288	0.000101	0.0182301	up	5.93298	5.89513	5.82053	0	0	0	chr7:126228416-126351728	+	1811	protein-coding	rno:170821	ataxin 10	0	ATXN10	ataxin 10	0	Atxn10	Ataxin-10
Thap1	5.65819	0.000186704	0.0182301	up	5.91916	4.95953	6.09589	0	0	0	chr16:70661360-70665831	-	953	protein-coding	rno:306547	"THAP domain containing, apoptosis associated protein 1"	3e-23	THAP2	"THAP domain containing, apoptosis associated protein 2"	1e-112	Thap1	THAP domain-containing protein 1
Trove2	4.49966	0.00301244	0.036252	up	5.90848	2.78817	4.80233	0	0	0	chr13:60546892-60567882	-	3737	protein-coding	rno:304833	"TROVE domain family, member 2"	0	TROVE2	"TROVE domain family, member 2"	0	Trove2	60 kDa SS-A/Ro ribonucleoprotein
Cmpk1	6.6801	7.05238e-05	0.0182301	up	5.90352	7.20807	6.9287	0	0	0	chr5:133759722-133786452	-	1849	protein-coding	rno:298410	cytidine monophosphate (UMP-CMP) kinase 1	9e-115	CMPK1	"cytidine monophosphate (UMP-CMP) kinase 1, cytosolic"	2e-126	Cmpk1	UMP-CMP kinase
Scand1	5.73802	0.000936648	0.0216543	up	5.88343	7.36874	3.9619	0	0	0	chr3:152381665-152382529	-	766	protein-coding	rno:362252	SCAN domain-containing 1	2e-38	SCAND1	SCAN domain containing 1	2e-61	Scand1	Protein Scand1
Rab40c	5.22378	0.00030585	0.0182301	up	5.8771	5.11424	4.68001	0	0	0	chr10:15247913-15283109	-	2494	protein-coding	rno:359728	"Rab40c, member RAS oncogene family"	4e-167	RAB40C	"RAB40C, member RAS oncogene family"	1e-168	Rab40c	Ras-related protein Rab-40C
Fdx1l	5.60529	0.000803987	0.020865	up	5.8742	6.98854	3.95312	0	0	0	chr8:22086534-22091450	-	771	protein-coding	rno:313786	ferredoxin 1-like	2e-67	FDX1L	ferredoxin 1-like	6e-96	Fdx1l	"Adrenodoxin-like protein, mitochondrial"
Msmo1	5.50636	0.000171893	0.0182301	up	5.86549	5.2136	5.44001	0	0	0	chr16:26859441-26875880	+	1712	protein-coding	rno:140910	methylsterol monooxygenase 1	2e-86	MSMO1	methylsterol monooxygenase 1	1e-167	Msmo1	Methylsterol monooxygenase 1
Erlec1	4.71864	0.00176483	0.0279544	up	5.86435	5.55286	5.07829	0	0	2.33959	chr14:115314890-115352880	-	1874	protein-coding	rno:289874	endoplasmic reticulum lectin 1	0	ERLEC1	endoplasmic reticulum lectin 1	0	Erlec1	Endoplasmic reticulum lectin 1
Fkbp2	5.42574	0.000532642	0.018343	up	5.84054	4.10583	6.33086	0	0	0	chr1:222232349-222235154	-	1089	protein-coding	rno:293702	FK506 binding protein 2	2e-75	FKBP2	"FK506 binding protein 2, 13kDa"	1e-106	Fkbp2	Peptidyl-prolyl cis-trans isomerase FKBP2
Ndufb5	5.59551	0.000281184	0.0182301	up	5.84024	6.3218	4.62448	0	0	0	chr2:119139717-119153753	+	1062	protein-coding	rno:294964	"NADH dehydrogenase (ubiquinone) 1 beta subcomplex, 5"	1e-47	NDUFB5	"NADH dehydrogenase (ubiquinone) 1 beta subcomplex, 5, 16kDa"	5e-103	Ndufb5	"NADH dehydrogenase [ubiquinone] 1 beta subcomplex subunit 5, mitochondrial"
Fus	5.37517	0.000482426	0.0182301	up	5.82745	4.15285	6.14523	0	0	0	chr1:199412807-199426705	+	1841	protein-coding	rno:317385	fused in sarcoma RNA binding protein	3e-56	EWSR1	EWS RNA-binding protein 1	0	Fus	RNA-binding protein FUS
Lyrm9	5.44111	0.000464512	0.0182301	up	5.82363	6.29213	4.20757	0	0	0	chr10:66099529-66113559	+	1598	protein-coding	rno:497962	LYR motif containing 9	7e-38	LYRM9	LYR motif containing 9	2e-39	Lyrm9	LYR motif-containing protein 9
Hipk1	4.39014	0.00540464	0.0497213	up	5.82136	4.34356	5.89583	0	0	2.89032	chr2:206224015-206274964	-	9493	protein-coding	rno:365895	homeodomain interacting protein kinase 1	0	HIPK1	homeodomain interacting protein kinase 1	0	Hipk2	Hipk2 protein
Slbp	5.40558	0.000406347	0.0182301	up	5.79733	5.83266	6.23267	0	1.64594	0	chr14:82356916-82366368	+	1656	protein-coding	rno:681062	stem-loop binding protein	3e-105	SLBP	stem-loop binding protein	6e-119	Slbp	Histone RNA hairpin-binding protein
Ttr	5.95108	0.000126176	0.0182301	up	5.79701	6.55764	5.49859	0	0	0	chr18:15532963-15542180	-	758	protein-coding	rno:24856	transthyretin	2e-63	TTR	transthyretin	4e-79	Ttr	Transthyretin
Atp5g2	6.12786	0.000997644	0.02192	up	5.78248	7.19036	8.1444	0	2.73366	0	chr7:144264207-144272578	-	624	protein-coding	rno:171082	"ATP synthase, H+ transporting, mitochondrial Fo complex, subunit C2 (subunit 9)"	3e-66	ATP5G2	"ATP synthase, H+ transporting, mitochondrial Fo complex, subunit C2 (subunit 9)"	1e-72	Atp5g2	"ATP synthase F(0) complex subunit C2, mitochondrial"
RGD1562618	6.41285	0.000159738	0.0182301	up	5.77615	7.64266	5.81974	0	0	0	chr8:63286841-63297080	+	1510	protein-coding	rno:501007	similar to RIKEN cDNA 6030419C18 gene	5e-135	C15orf59	chromosome 15 open reading frame 59	4e-150	6030419C18Rik	UPF0583 protein C15orf59 homolog
Ndufa8	6.19169	9.69807e-05	0.0182301	up	5.7441	6.04288	6.7881	0	0	0	chr3:15362888-15379391	-	816	protein-coding	rno:296658	"NADH dehydrogenase (ubiquinone) 1 alpha subcomplex, 8"	3e-66	NDUFA8	"NADH dehydrogenase (ubiquinone) 1 alpha subcomplex, 8, 19kDa"	8e-97	Ndufa8	NADH dehydrogenase [ubiquinone] 1 alpha subcomplex subunit 8
Smad4	4.96277	0.000468568	0.0182301	up	5.74025	4.77513	4.37294	0	0	0	chr18:69627824-69657301	-	1841	protein-coding	rno:50554	SMAD family member 4	8e-68	SMAD1	SMAD family member 1	3e-119	Smad4	Mothers against decapentaplegic homolog
Psat1	5.67239	0.000406336	0.0182301	up	5.73511	5.62614	7.09832	0	1.4424	0	chr1:233124089-233145941	-	2053	protein-coding	rno:293820	phosphoserine aminotransferase 1	2e-173	PSAT1	phosphoserine aminotransferase 1	0	Psat1	Phosphoserine aminotransferase
Hax1	5.94759	0.000431999	0.0182301	up	5.72343	4.69404	7.42531	0	0	0	chr2:189330900-189333305	-	621	protein-coding	rno:291202	HCLS1 associated protein X-1	7e-115	HAX1	HCLS1 associated protein X-1	8e-127	Hax1	HCLS1 associated X-1
Gng5	5.50095	0.000169163	0.0182301	up	5.72024	5.16454	5.61807	0	0	0	chr2:252359976-252368473	+	1393	protein-coding	rno:79218	"guanine nucleotide binding protein (G protein), gamma 5"	6e-34	GNG5	"guanine nucleotide binding protein (G protein), gamma 5"	6e-34	Gm15776	predicted gene 15776
Dld	4.82298	0.00319067	0.0370189	up	5.71924	4.8108	6.71133	0	0	2.77242	chr6:50597677-50618694	-	2610	protein-coding	rno:298942	dihydrolipoamide dehydrogenase	0	DLD	dihydrolipoamide dehydrogenase	0	Dld	"Dihydrolipoyl dehydrogenase, mitochondrial"
Pfn2	5.71037	0.000721669	0.0203412	up	5.71797	4.16978	7.24334	0	0	0	chr2:147953863-147959692	-	2078	protein-coding	rno:81531	profilin 2	5e-71	PFN2	profilin 2	1e-76	Pfn2	Profilin-2
Rgs20	6.1822	9.32264e-05	0.0182301	up	5.71067	6.15018	6.68574	0	0	0	chr5:14415841-14493744	+	1671	protein-coding	rno:362477	regulator of G-protein signaling 20	5e-88	RGS20	regulator of G-protein signaling 20	2e-109	Rgs20	Regulator of G-protein-signaling 20
Arhgdib	5.50377	0.000163189	0.0182301	up	5.70701	5.55829	5.24603	0	0	0	chr4:170913920-170932785	-	1436	protein-coding	rno:362456	"Rho, GDP dissociation inhibitor (GDI) beta"	2e-94	ARHGDIB	Rho GDP dissociation inhibitor (GDI) beta	7e-111	Arhgdib	Rho GDP-dissociation inhibitor 2
Cap1	5.33564	0.000831022	0.0208826	up	5.70042	6.3842	6.23117	0	2.30886	0	chr5:140559191-140585489	-	2675	protein-coding	rno:64185	"CAP, adenylate cyclase-associated protein 1 (yeast)"	0	CAP1	"CAP, adenylate cyclase-associated protein 1 (yeast)"	0	Cap1	Adenylyl cyclase-associated protein 1
Immt	4.18496	0.00303591	0.0364162	up	5.69133	3.68918	3.17436	0	0	0	chr4:99753452-99789921	+	2783	protein-coding	rno:312444	"inner membrane protein, mitochondrial"	0	IMMT	"inner membrane protein, mitochondrial"	0	Immt	Immt protein
Optn	4.59534	0.0032524	0.0371012	up	5.68533	5.69682	5.3362	0	2.93232	0	chr17:77167701-77218374	+	4253	protein-coding	rno:246294	optineurin	0	OPTN	optineurin	0	Optn	Optineurin
Mark3	6.01177	0.000101534	0.0182301	up	5.68008	6.42434	5.93088	0	0	0	chr6:136041338-136129780	+	3537	protein-coding	rno:170577	MAP/microtubule affinity-regulating kinase 3	0	MARK3	MAP/microtubule affinity-regulating kinase 3	0	Mark3	MAP/microtubule affinity-regulating kinase 3
Hist1h2ao	7.154	0.000124974	0.0182301	up	5.6779	8.26137	7.52273	0	0	0	chr17:44744534-44744930	-	397	protein-coding	rno:364723	"histone cluster 1, H2ao"	1e-52	HIST4H4	"histone cluster 4, H4"	1e-52	Hist1h4a	"histone cluster 1, H4a"
Ube2d1	6.1039	9.70922e-05	0.0182301	up	5.66084	6.5473	6.10355	0	0	0	chr20:18547370-18580291	+	1360	protein-coding	rno:361831	ubiquitin-conjugating enzyme E2D 1	8e-85	UBE2D1	ubiquitin-conjugating enzyme E2D 1	9e-85	Ube2d1	Ubiquitin-conjugating enzyme E2 D1
Mrpl43	6.51074	8.88023e-05	0.0182301	up	5.66066	6.93186	6.93971	0	0	0	chr1:264755537-264756404	-	711	protein-coding	rno:309440	mitochondrial ribosomal protein L43	9e-77	MRPL43	mitochondrial ribosomal protein L43	1e-83	Mrpl43	Mitochondrial ribosomal protein L43
Bcas2	5.40356	0.000590892	0.0192196	up	5.65669	6.47526	4.07873	0	0	0	chr2:205662633-205670514	+	1054	protein-coding	rno:295334	breast carcinoma amplified sequence 2	3e-132	BCAS2	breast carcinoma amplified sequence 2	3e-132	Bcas2	Pre-mRNA-splicing factor SPF27
Eif3i	4.38692	0.00174627	0.0279263	up	5.64659	4.06288	3.45131	0	0	0	chr5:147796580-147803853	-	843	protein-coding	rno:682390	"eukaryotic translation initiation factor 3, subunit I"	0	EIF3I	"eukaryotic translation initiation factor 3, subunit I"	8e-18	Strap	Serine/threonine kinase receptor associated protein
Itgb1bp1	4.45758	0.00136289	0.0249983	up	5.62725	3.71479	4.03071	0	0	0	chr6:43348927-43363630	-	1456	protein-coding	rno:298914	integrin beta 1 binding protein 1	5e-56	ITGB1BP1	integrin beta 1 binding protein 1	2e-99	Itgb1bp1	Integrin beta-1-binding protein 1
Rhoc	4.93098	0.000639797	0.0192196	up	5.62623	3.90105	5.26567	0	0	0	chr2:207271692-207278010	+	1267	protein-coding	rno:295342	ras homolog family member C	2e-112	RHOC	ras homolog family member C	2e-112	Rhoc	Rho-related GTP-binding protein RhoC
Dap	5.13652	0.00046736	0.0182301	up	5.61978	4.14168	5.64811	0	0	0	chr2:84275884-84328998	+	1591	protein-coding	rno:64322	death-associated protein	9e-21	DAP	death-associated protein	2e-51	Dap	Death-associated protein 1
Tf	6.38962	9.90513e-05	0.0182301	up	5.61919	6.48565	7.06403	0	0	0	chr8:111694570-111721275	-	2292	protein-coding	rno:24825	transferrin	0	TF	transferrin	0	Trf	Serotransferrin
Cabp7	5.47905	0.000169245	0.0182301	up	5.60352	5.18995	5.64367	0	0	0	chr14:84968129-84978253	-	2736	protein-coding	rno:360970	calcium binding protein 7	3e-126	CABP7	calcium binding protein 7	3e-126	Cabp7	Calcium binding protein 7
Uimc1	4.37395	0.00161277	0.0267461	up	5.59911	3.87522	3.64753	0	0	0	chr17:10065947-10130921	+	2906	protein-coding	rno:290997	ubiquitin interaction motif containing 1	0	UIMC1	ubiquitin interaction motif containing 1	0	Uimc1	BRCA1-A complex subunit RAP80
Bnip3	5.91547	0.000135814	0.0182301	up	5.596	5.56653	6.5839	0	0	0	chr1:211248098-211265282	-	1618	protein-coding	rno:84480	BCL2/adenovirus E1B interacting protein 3	2e-45	BNIP3L	BCL2/adenovirus E1B 19kDa interacting protein 3-like	4e-107	Bnip3	BCL2/adenovirus E1B 19 kDa protein-interacting protein 3
Glod4	5.26862	0.000222122	0.0182301	up	5.59485	5.19504	5.01596	0	0	0	chr10:64379922-64398263	-	1425	protein-coding	rno:363644	glyoxalase domain containing 4	1e-163	GLOD4	glyoxalase domain containing 4	1e-172	Glod4	Glyoxalase domain-containing protein 4
Ldhb	6.79745	0.000117454	0.0182301	up	5.59446	7.03293	7.76497	0	0	0	chr4:176701980-176719974	-	1393	protein-coding	rno:24534	lactate dehydrogenase B	0	LDHB	lactate dehydrogenase B	8e-152	Ldha	L-lactate dehydrogenase A chain
Ntsr2	4.87394	0.000542297	0.0185256	up	5.59129	4.9037	4.12684	0	0	0	chr6:41917094-41923780	+	1526	protein-coding	rno:64636	neurotensin receptor 2	8e-163	NTSR2	neurotensin receptor 2	2e-134	Ntsr2	Neurotensin receptor type 2
Wsb2	6.23156	0.000135168	0.0182301	up	5.57767	7.1746	5.94239	0	0	0	chr12:44941655-44962679	-	2262	protein-coding	rno:288692	WD repeat and SOCS box-containing 2	0	WSB2	WD repeat and SOCS box containing 2	0	Wsb2	WD repeat and SOCS box-containing protein 2
Daam2	4.38738	0.00222665	0.0314496	up	5.576	4.85524	4.85554	0	0	2.12464	chr9:13445707-13493154	+	6794	protein-coding	rno:316201	dishevelled associated activator of morphogenesis 2	0	DAAM2	dishevelled associated activator of morphogenesis 2	0	Daam2	Disheveled-associated activator of morphogenesis 2
LOC100360120	5.35401	0.00141976	0.0253515	up	5.57531	6.80643	6.44472	0	0	2.76442	chr4:167219023-167221649	+	2627	protein-coding	rno:100360120	hypothetical protein LOC100360120	2e-15	SMIM10	small integral membrane protein 10	8e-31	2700089E24Rik	Protein 2700089E24Rik
Fmnl1	4.54652	0.00113286	0.0230711	up	5.56833	3.62512	4.44611	0	0	0	chr10:91253876-91281422	+	3894	protein-coding	rno:287746	formin-like 1	0	FMNL2	formin-like 2	0	Fmnl1	Formin-like protein 1
Gpcpd1	4.71595	0.000781913	0.020703	up	5.56651	4.11233	5.19214	0	0.723132	0	chr3:125168814-125213668	-	5419	protein-coding	rno:362219	glycerophosphocholine phosphodiesterase GDE1 homolog (S. cerevisiae)	0	GPCPD1	glycerophosphocholine phosphodiesterase GDE1 homolog (S. cerevisiae)	0	Gpcpd1	Glycerophosphocholine phosphodiesterase GPCPD1
Ppdpf	6.34891	0.00029556	0.0182301	up	5.56223	7.95657	5.52794	0	0	0	chr3:176690515-176692272	+	928	protein-coding	rno:296470	pancreatic progenitor cell differentiation and proliferation factor	1e-23	PPDPF	pancreatic progenitor cell differentiation and proliferation factor	3e-46	Ppdpf	Pancreatic progenitor cell differentiation and proliferation factor
Stxbp3	5.07335	0.000307564	0.0182301	up	5.56122	4.79752	4.8613	0	0	0	chr2:211595763-211638756	-	2388	protein-coding	rno:114095	syntaxin binding protein 3	0	STXBP3	syntaxin binding protein 3	0	Stxbp3a	Syntaxin-binding protein 3-1
Noc2l	4.23348	0.004566	0.0449505	up	5.55849	2.39467	4.74727	0	0	0	chr5:173660921-173672699	+	2592	protein-coding	rno:313777	nucleolar complex associated 2 homolog (S. cerevisiae)	0	NOC2L	nucleolar complex associated 2 homolog (S. cerevisiae)	0	Noc2l	Nucleolar complex protein 2 homolog
Ttc1	6.03505	0.000163046	0.0182301	up	5.55721	5.55989	6.98803	0	0	0	chr10:29342495-29367916	-	1530	protein-coding	rno:287208	tetratricopeptide repeat domain 1	1e-140	TTC1	tetratricopeptide repeat domain 1	3e-150	Ttc1	Tetratricopeptide repeat protein 1
LOC689226	6.30473	9.87638e-05	0.0182301	up	5.55555	6.577	6.78165	0	0	0	chr5:57472315-57530973	+	1332	protein-coding	rno:689226	similar to ubiquitin-conjugating enzyme E2R 2	4e-111	CDC34	cell division cycle 34	8e-140	Ube2r2	Ubiquitin-conjugating enzyme E2 R2
Oaz2	6.03746	0.000105506	0.0182301	up	5.54866	6.4552	6.10853	0	0	0	chr8:71216012-71229786	+	1807	protein-coding	rno:501454	ornithine decarboxylase antizyme 2
Igsf11	5.16237	0.000305979	0.0182301	up	5.54593	5.44882	5.41436	0.922006	0	0	chr11:64286691-64421248	-	3621	protein-coding	rno:303926	"immunoglobulin superfamily, member 11"	0	IGSF11	"immunoglobulin superfamily, member 11"	0	Igsf11	Immunoglobulin superfamily member 11
Smdt1	6.72492	0.000112999	0.0182301	up	5.54327	7.49378	7.13772	0	0	0	chr7:123578692-123581925	+	739	protein-coding	rno:315166	single-pass membrane protein with aspartate-rich tail 1				6e-50	Smdt1	"Essential MCU regulator, mitochondrial"
Tulp3	4.68791	0.000732939	0.0203638	up	5.53908	3.98748	4.53718	0	0	0	chr4:161636084-161677806	-	3268	protein-coding	rno:688749	tubby-like protein 3	0	TULP3	tubby like protein 3	0	Tulp3	Tubby-related protein 3
Puf60	5.13601	0.00219419	0.0313401	up	5.52681	3.13033	6.7509	0	0	0	chr7:117129237-117140301	-	2277	protein-coding	rno:84401	poly-U binding splicing factor 60	2e-24	PABPC4	"poly(A) binding protein, cytoplasmic 4 (inducible form)"	0	Puf60	Puf60 protein
Ndufaf5	4.5601	0.00118652	0.0236109	up	5.52489	4.66259	3.49283	0	0	0	chr3:133232408-133261932	+	1089	protein-coding	rno:296190	"NADH dehydrogenase (ubiquinone) complex I, assembly factor 5"	2e-174	NDUFAF5	"NADH dehydrogenase (ubiquinone) complex I, assembly factor 5"	0	Ndufaf5	NADH dehydrogenase [ubiquinone] 1 alpha subcomplex assembly factor 5
Stam	4.65543	0.0009957	0.02192	up	5.52242	3.58955	4.85432	0	0	0	chr17:81209867-81255808	+	3000	protein-coding	rno:498798	signal transducing adaptor molecule (SH3 domain and ITAM motif) 1	4e-163	STAM2	signal transducing adaptor molecule (SH3 domain and ITAM motif) 2	0	Stam	Signal transducing adapter molecule 1
Adrbk1	5.59304	0.000151125	0.0182301	up	5.49975	5.91107	5.36828	0	0	0	chr1:219536220-219544329	-	2425	protein-coding	rno:25238	"adrenergic, beta, receptor kinase 1"	0	ADRBK1	"adrenergic, beta, receptor kinase 1"	0	Adrbk1	Beta-adrenergic receptor kinase 1
March8	4.12847	0.00274819	0.0348603	up	5.49734	3.18924	3.69884	0	0	0	chr4:148286854-148398147	+	4893	protein-coding	rno:312656	"membrane-associated ring finger (C3HC4) 8, E3 ubiquitin protein ligase"	2e-93	MARCH1	"membrane-associated ring finger (C3HC4) 1, E3 ubiquitin protein ligase"	0	March8	E3 ubiquitin-protein ligase MARCH8
Lap3	5.32732	0.000254799	0.0182301	up	5.49685	4.71348	5.77165	0	0	0	chr14:70102813-70121797	-	2187	protein-coding	rno:289668	leucine aminopeptidase 3	0	LAP3	leucine aminopeptidase 3	0	Lap3	Cytosol aminopeptidase
Trps1	4.84072	0.000466009	0.0182301	up	5.48842	4.55317	4.48057	0	0	0	chr7:90090828-90318748	-	6286	protein-coding	rno:299897	trichorhinophalangeal syndrome I	0	TRPS1	trichorhinophalangeal syndrome I	0	Trps1	"Trichorhinophalangeal syndrome I (Human), isoform CRA_b"
Litaf	4.62321	0.00142609	0.0253515	up	5.48817	5.12348	3.25797	0	0	0	chr10:4753546-4763272	+	1956	protein-coding	rno:65161	lipopolysaccharide-induced TNF factor	6e-15	CDIP1	cell death-inducing p53 target 1	4e-80	Litaf	Lipopolysaccharide-induced tumor necrosis factor-alpha factor homolog
Mark4	4.27132	0.00459783	0.0451778	up	5.4866	2.35543	4.97192	0	0	0	chr1:80335517-80367353	-	3217	protein-coding	rno:680407	MAP/microtubule affinity-regulating kinase 4	0	MARK4	MAP/microtubule affinity-regulating kinase 4	0	Mark4	Putative uncharacterized protein
Zfp423	4.65525	0.00292951	0.035895	up	5.479	5.7675	2.71925	0	0	0	chr19:20147201-20405999	+	4500	protein-coding	rno:94188	zinc finger protein 423	0	ZNF423	zinc finger protein 423	0	Zfp423	Zinc finger protein 423
Dnm1	4.3775	0.00388169	0.0404711	up	5.46264	6.15678	5.82872	3.18542	0	1.13021	chr3:11338081-11382043	-	3201	protein-coding	rno:140694	dynamin 1	0	DNM1	dynamin 1	0	Dnm2	Dynamin-2
Ssbp4	5.99107	0.000127894	0.0182301	up	5.46083	6.63923	5.87315	0	0	0	chr16:20578116-20589295	+	1745	protein-coding	rno:364534	single stranded DNA binding protein 4	4e-162	SSBP4	single stranded DNA binding protein 4	0	Ssbp4	"Single stranded DNA binding protein 4, isoform CRA_b"
Slu7	5.11524	0.000287985	0.0182301	up	5.45129	4.6652	5.22922	0	0	0	chr10:29029511-29044919	+	3442	protein-coding	rno:303057	SLU7 splicing factor homolog (S. cerevisiae)	0	SLU7	SLU7 splicing factor homolog (S. cerevisiae)	0	Slu7	Pre-mRNA-splicing factor SLU7
Cct2	4.97349	0.00484503	0.0463613	up	5.44852	5.93765	7.13277	0	3.59847	0	chr7:60106485-60122778	-	1904	protein-coding	rno:299809	"chaperonin containing TCP1, subunit 2 (beta)"	0	CCT2	"chaperonin containing TCP1, subunit 2 (beta)"	0	Cct2	T-complex protein 1 subunit beta
Snrpb	5.00721	0.000523459	0.0183038	up	5.44818	5.52526	4.04819	0	0	0	chr3:122696125-122703734	-	1078	protein-coding	rno:171365	small nuclear ribonucleoprotein polypeptides B and B1	1e-123	SNRPB	small nuclear ribonucleoprotein polypeptides B and B1	6e-76	Snrpn	Small nuclear ribonucleoprotein-associated protein N
Snx24	5.17643	0.000302667	0.0182301	up	5.44178	5.53531	4.55219	0	0	0	chr18:48201728-48355701	+	2238	protein-coding	rno:361328	sorting nexin 24	3e-93	SNX24	sorting nexin 24	7e-97	Snx24	Sorting nexin-24
Fgf2	4.5084	0.00110861	0.0229729	up	5.43442	4.50645	3.58432	0	0	0	chr2:124081072-124134133	+	1016	protein-coding	rno:54250	fibroblast growth factor 2	1e-86	FGF2	fibroblast growth factor 2 (basic)	2e-40	Fgf1	"Fibroblast growth factor 1, isoform CRA_d"
Nutf2	3.95329	0.0050789	0.0475751	up	5.42941	2.47908	3.95137	0	0	0	chr19:37830917-37852192	+	1930	protein-coding	rno:291981	nuclear transport factor 2	1e-72	NUTF2	nuclear transport factor 2	1e-72	Gm10349	predicted gene 10349
Arf4	5.46797	0.000411397	0.0182301	up	5.42876	6.52191	4.45323	0	0	0	chr16:2338333-2354909	+	1603	protein-coding	rno:79120	ADP-ribosylation factor 4	6e-99	ARF4	ADP-ribosylation factor 4	2e-103	Arf4	ADP-ribosylation factor 4
LOC100910336	6.49822	0.00011879	0.0182301	up	5.42612	7.09896	6.96959	0	0	0	chr9:16802280-16808037	-	584	protein-coding		40S ribosomal protein S19-like				1e-81	Rps19	40S ribosomal protein S19
Csnk2b	6.32095	0.000114106	0.0182301	up	5.42316	6.84233	6.69736	0	0	0	chr20:5108692-5113675	-	951	protein-coding	rno:81650	"casein kinase 2, beta polypeptide"
Rps21	6.18758	0.000113704	0.0182301	up	5.41651	6.65993	6.48632	0	0	0	chr3:175629087-175630205	+	441	protein-coding	rno:81775	ribosomal protein S21	5e-42	RPS21	ribosomal protein S21	7e-44	Rps21	40S ribosomal protein S21
Sugt1	4.87282	0.000902011	0.0214314	up	5.41172	3.6118	5.59493	0	0	0	chr15:61873158-61913983	+	1180	protein-coding	rno:290408	"SGT1, suppressor of G2 allele of SKP1 (S. cerevisiae)"	1e-157	SUGT1	"SGT1, suppressor of G2 allele of SKP1 (S. cerevisiae)"	2e-180	Sugt1	Putative uncharacterized protein
Pitpna	4.81425	0.00450281	0.0445652	up	5.39833	6.80112	5.60696	0	0	3.36367	chr10:63731767-63772049	+	1638	protein-coding	rno:29525	"phosphatidylinositol transfer protein, alpha"	1e-159	PITPNA	"phosphatidylinositol transfer protein, alpha"	1e-161	Pitpna	Phosphatidylinositol transfer protein alpha isoform
Bag1	5.72127	0.000153163	0.0182301	up	5.39289	5.48809	6.28284	0	0	0	chr5:57254421-57267002	-	1308	protein-coding	rno:297994	BCL2-associated athanogene	4e-130	BAG1	BCL2-associated athanogene	0	Bag1	BAG family molecular chaperone regulator 1
Efr3a	5.36228	0.000205372	0.0182301	up	5.39229	5.69297	5.00159	0	0	0	chr7:106535434-106616805	+	5309	protein-coding	rno:362923	EFR3 homolog A (S. cerevisiae)	0	EFR3A	EFR3 homolog A (S. cerevisiae)	0	Efr3a	Protein EFR3 homolog A
Cript	4.91507	0.000639765	0.0192196	up	5.39003	5.47376	3.88142	0	0	0	chr6:10594147-10602103	+	1423	protein-coding	rno:56725	cysteine-rich PDZ-binding protein	1e-54	CRIPT	cysteine-rich PDZ-binding protein	3e-55	Cript	Cysteine-rich PDZ-binding protein
Gps2	5.35492	0.000233916	0.0182301	up	5.38103	5.83635	4.84737	0	0	0	chr10:56524321-56527420	+	1809	protein-coding	rno:497941	G protein pathway suppressor 2	6e-172	GPS2	G protein pathway suppressor 2
Serp1	5.35133	0.000377761	0.0182301	up	5.3723	5.84289	6.1995	0	0	1.36069	chr2:148718279-148722263	-	2427	protein-coding	rno:80881	stress-associated endoplasmic reticulum protein 1	2e-33	SERP1	stress-associated endoplasmic reticulum protein 1	2e-33	Serp1	Putative uncharacterized protein
Aco1	4.34638	0.00319602	0.0370189	up	5.37228	2.62636	5.04051	0	0	0	chr5:56425076-56481218	+	3413	protein-coding	rno:50655	"aconitase 1, soluble"	0	ACO1	"aconitase 1, soluble"	0	Aco1	Cytoplasmic aconitate hydratase
Swi5	6.44017	0.000126658	0.0182301	up	5.36734	6.87064	7.08253	0	0	0	chr3:11307981-11317049	-	685	protein-coding	rno:499779	SWI5 recombination repair homolog (yeast)	3e-30	SWI5	SWI5 recombination repair homolog (yeast)
Rab7l1	5.30092	0.000429086	0.0182301	up	5.35813	4.33706	6.20759	0	0	0	chr13:48644583-48650229	+	1379	protein-coding	rno:171122	"RAB7, member RAS oncogene family-like 1"	9e-111	RAB29	"RAB29, member RAS oncogene family"	2e-117	Rab29	Ras-related protein Rab-7L1
Clybl	4.21848	0.00226589	0.0315606	up	5.35672	3.03508	4.26363	0	0	0	chr15:108608185-108838222	+	1227	protein-coding	rno:306198	citrate lyase beta like	1e-167	CLYBL	citrate lyase beta like	0	Clybl	"Citrate lyase subunit beta-like protein, mitochondrial"
Hspb8	4.30338	0.00244266	0.0328604	up	5.34862	4.69426	2.86727	0	0	0	chr12:45905371-45920014	+	1774	protein-coding	rno:113906	heat shock protein B8	2e-107	HSPB8	heat shock 22kDa protein 8	8e-110	Hspb8	Heat shock protein beta-8
Rpn2	4.96477	0.0013382	0.0247383	up	5.34796	3.39729	6.14907	0	0	0	chr3:153398400-153445633	+	2315	protein-coding	rno:64701	ribophorin II	0	RPN2	ribophorin II	0	Rpn2	Dolichyl-diphosphooligosaccharide--protein glycosyltransferase subunit 2
Arih1	4.16264	0.00472544	0.0457307	up	5.34244	5.37804	4.36895	2.60152	0	0	chr8:64166359-64268555	-	5113	protein-coding	rno:300756	ariadne RBR E3 ubiquitin protein ligase 1	0	ARIH1	ariadne RBR E3 ubiquitin protein ligase 1	0	Arih1	E3 ubiquitin-protein ligase ARIH1
Ss18	4.56462	0.00074512	0.0204622	up	5.3376	4.18498	4.17127	0	0	0	chr18:6020267-6083057	-	2954	protein-coding	rno:361295	"synovial sarcoma translocation, Chromosome 18"	3e-143	SS18	"synovial sarcoma translocation, chromosome 18"	0	Ss18	Protein SSXT
Pdrg1	6.27981	0.000198781	0.0182301	up	5.30311	6.03692	7.4994	0	0	0	chr3:148487056-148493225	-	1195	protein-coding	rno:296278	p53 and DNA damage regulated 1	3e-57	PDRG1	p53 and DNA-damage regulated 1	1e-66	Pdrg1	p53 and DNA damage-regulated protein 1
Ctnnd2	5.3163	0.000629781	0.0192196	up	5.28936	6.38754	6.09621	0	1.82422	0	chr2:83392305-84094315	+	5551	protein-coding	rno:114028	"catenin (cadherin-associated protein), delta 2"	0	CTNND2	"catenin (cadherin-associated protein), delta 2"	0	Ctnnd2	Ctnnd2 protein
Tuba1b	4.42005	0.00153605	0.0259972	up	5.28499	5.13731	6.09761	1.5885	1.67126	0	chr7:140614746-140617721	-	1614	protein-coding	rno:500929	"tubulin, alpha 1B"	0	TUBA1B	"tubulin, alpha 1b"	0	Tuba1a	Tubulin alpha-1A chain
Fh	4.54062	0.000749512	0.0204622	up	5.28022	4.26121	4.08045	0	0	0	chr13:93651486-93677371	-	1579	protein-coding	rno:24368	fumarate hydratase	0	FH	fumarate hydratase	0	Fh1	"Fumarate hydratase, mitochondrial"
Aldh2	4.7195	0.00498544	0.0470192	up	5.27147	2.41551	6.47153	0	0	0	chr12:40466425-40498813	+	2037	protein-coding	rno:29539	aldehyde dehydrogenase 2 family (mitochondrial)	0	ALDH2	aldehyde dehydrogenase 2 family (mitochondrial)	0	Aldh2	"Aldehyde dehydrogenase, mitochondrial"
Lsm6	4.70566	0.000554219	0.0187649	up	5.27112	4.14318	4.70267	0	0	0	chr19:32770643-32785215	+	2119	protein-coding	rno:498934	"LSM6 homolog, U6 small nuclear RNA associated (S. cerevisiae)"	4e-42	LSM6	"LSM6 homolog, U6 small nuclear RNA associated (S. cerevisiae)"	4e-42	Lsm6	U6 snRNA-associated Sm-like protein LSm6
Slc17a7	4.59746	0.000912053	0.021532	up	5.26393	4.88749	5.10412	0	1.46315	0	chr1:101161265-101172292	+	2007	protein-coding	rno:116638	"solute carrier family 17 (vesicular glutamate transporter), member 7"	0	SLC17A7	"solute carrier family 17 (vesicular glutamate transporter), member 7"	0	Slc17a7	Vesicular glutamate transporter 1
Sumo2	5.46433	0.000464856	0.0182301	up	5.26253	6.66197	4.46849	0	0	0	chr10:104085401-104098216	-	1189	protein-coding	rno:690244	small ubiquitin-like modifier 2	2e-52	SUMO2	small ubiquitin-like modifier 2	2e-52	Sumo2	Small ubiquitin-related modifier 2
Srsf3	5.92183	0.000135546	0.0182301	up	5.26204	6.13351	6.36994	0	0	0	chr20:6288285-6298218	+	2871	protein-coding	rno:361814	serine/arginine-rich splicing factor 3	1e-30	SRSF7	serine/arginine-rich splicing factor 7	1e-30	Srsf7	"MCG17902, isoform CRA_a"
Fam89b	4.61876	0.000670355	0.0194876	up	5.26017	3.98449	4.61164	0	0	0	chr1:221085894-221087449	-	1191	protein-coding	rno:309170	"family with sequence similarity 89, member B"	1e-76	FAM89B	"family with sequence similarity 89, member B"	5e-103	Fam89b	Protein FAM89B
Trmt112	7.04672	0.000213631	0.0182301	up	5.25764	7.64603	8.23648	0	0	0	chr1:222167927-222168780	+	576	protein-coding	rno:293700	tRNA methyltransferase 11-2 homolog (S. cerevisiae)	3e-54	TRMT112	tRNA methyltransferase 11-2 homolog (S. cerevisiae)	6e-69	Trmt112	Uncharacterized protein
Gabrg1	5.71085	0.000171782	0.0182301	up	5.25034	5.50727	6.37495	0	0	0	chr14:39964588-40049354	+	1737	protein-coding	rno:140674	"gamma-aminobutyric acid (GABA) A receptor, gamma 1"	0	GABRG1	"gamma-aminobutyric acid (GABA) A receptor, gamma 1"	0	Gabrg1	GABA-A receptor gamma-1 subunit
Gid4	4.20198	0.00161652	0.0267484	up	5.21715	3.91034	3.47843	0	0	0	chr10:46783980-46810517	+	4404	protein-coding	rno:687192	GID complex subunit 4	2e-142	GID4	GID complex subunit 4 homolog	9e-130	Gid4	Glucose-induced degradation protein 4 homolog
Ddb1	4.22953	0.00156144	0.0263063	up	5.21583	4.04182	3.43096	0	0	0	chr1:226657561-226683356	+	4281	protein-coding	rno:64470	"damage-specific DNA binding protein 1, 127kDa"	0	DDB1	"damage-specific DNA binding protein 1, 127kDa"	0	Ddb1	DNA damage-binding protein 1
Sh3glb2	5.17876	0.000255269	0.0182301	up	5.21566	4.81614	5.50449	0	0	0	chr3:8909231-8924055	-	1950	protein-coding	rno:311848	SH3-domain GRB2-like endophilin B2	0	SH3GLB2	SH3-domain GRB2-like endophilin B2	0	Sh3glb2	Endophilin-B2
Top1	5.84802	0.000152958	0.0182301	up	5.20657	5.89358	6.4439	0	0	0	chr3:156635688-156717686	+	2304	protein-coding	rno:64550	topoisomerase (DNA) I	0	TOP1	topoisomerase (DNA) I	0	Top1	DNA topoisomerase 1
Ift81	5.58662	0.000160576	0.0182301	up	5.20304	5.92923	5.62759	0	0	0	chr12:39420161-39507412	+	2652	protein-coding	rno:373066	intraflagellar transport 81	0	IFT81	intraflagellar transport 81	0	Ift81	Intraflagellar transport protein 81 homolog
Mgea5	4.92192	0.00062899	0.0192196	up	5.19616	5.64247	3.92713	0	0	0	chr1:265508619-265541300	-	2751	protein-coding	rno:154968	meningioma expressed antigen 5 (hyaluronidase)	0	MGEA5	meningioma expressed antigen 5 (hyaluronidase)
Rsrc2	5.06291	0.00296424	0.036075	up	5.19361	6.98902	6.07043	0	0	3.06431	chr12:38274290-38294294	+	2067	protein-coding	rno:360807	arginine/serine-rich coiled-coil 2				5e-48	Rsrc2	Arginine/serine-rich coiled-coil protein 2
Hes6	5.42025	0.000862742	0.0210193	up	5.18245	6.98369	4.0946	0	0	0	chr9:98549698-98551439	-	1389	protein-coding	rno:316626	hes family bHLH transcription factor 6	3e-100	HES6	hes family bHLH transcription factor 6	4e-107	Hes6	Transcription cofactor HES-6
Orc4	4.41189	0.000970021	0.0218022	up	5.17807	4.31735	3.74024	0	0	0	chr3:33035233-33075704	-	3614	protein-coding	rno:295596	"origin recognition complex, subunit 4"	0	ORC4	"origin recognition complex, subunit 4"
Tst	6.29276	0.000175586	0.0182301	up	5.17107	7.25122	6.45601	0	0	0	chr7:119616323-119623072	-	1094	protein-coding	rno:25274	thiosulfate sulfurtransferase	2e-163	TST	thiosulfate sulfurtransferase (rhodanese)	3e-174	Tst	Thiosulfate sulfurtransferase
Ndufc1	4.88527	0.000367211	0.0182301	up	5.16613	4.49474	4.99494	0	0	0	chr2:140460749-140464723	-	1537	protein-coding	rno:689938	"NADH dehydrogenase (ubiquinone) 1, subcomplex unknown, 1"	5e-31	NDUFC1	"NADH dehydrogenase (ubiquinone) 1, subcomplex unknown, 1, 6kDa"	1e-35	Ndufc1	"NADH dehydrogenase [ubiquinone] 1 subunit C1, mitochondrial"
Rundc3a	5.10737	0.00051235	0.0183038	up	5.14413	4.18695	5.99102	0	0	0	chr10:90342029-90351172	+	2052	protein-coding	rno:303569	RUN domain containing 3A	0	RUNDC3A	RUN domain containing 3A	0	Rundc3a	RUN domain-containing protein 3A
Rab5c	6.19512	0.000158788	0.0182301	up	5.14231	6.58976	6.85329	0	0	0	chr10:88621924-88645364	-	1876	protein-coding	rno:287709	"RAB5C, member RAS oncogene family"	7e-110	RAB5A	"RAB5A, member RAS oncogene family"	7e-123	Rab5c	Ras-related protein Rab-5C
Phyhd1	4.77788	0.000439915	0.0182301	up	5.13189	4.87298	4.32876	0	0	0	chr3:8829593-8846126	+	2340	protein-coding	rno:296621	phytanoyl-CoA dioxygenase domain containing 1	2e-153	PHYHD1	phytanoyl-CoA dioxygenase domain containing 1	4e-173	Phyhd1	Phytanoyl-CoA dioxygenase domain-containing protein 1
Cib1	5.70895	0.00029344	0.0182301	up	5.13016	6.84962	5.14708	0	0	0	chr1:142014962-142020461	-	811	protein-coding	rno:81823	calcium and integrin binding 1 (calmyrin)	7e-36	CIB4	calcium and integrin binding family member 4	1e-69	Cib1	Calcium and integrin-binding protein 1
Sat2	4.37782	0.000953797	0.0217554	up	5.12906	3.84325	4.16116	0	0	0	chr10:56227513-56229796	+	992	protein-coding	rno:360547	spermidine/spermine N1-acetyltransferase family member 2	2e-78	SAT2	spermidine/spermine N1-acetyltransferase family member 2	2e-90	Sat2	Putative uncharacterized protein
Nf2	4.64329	0.0034	0.0376957	up	5.12123	5.74474	6.02408	0	0	2.96019	chr14:84996905-85088573	-	4489	protein-coding	rno:25744	neurofibromin 2 (merlin)	0	NF2	neurofibromin 2 (merlin)	0	Nf2	Merlin
Bola3	5.69762	0.000190411	0.0182301	up	5.11512	6.42344	5.55429	0	0	0	chr4:115046693-115056140	+	1093	protein-coding	rno:297388	bolA family member 3	2e-44	BOLA3	bolA family member 3	2e-48	Bola3	BolA-like protein 3
Stoml2	5.12433	0.000452196	0.0182301	up	5.10814	5.95932	4.30554	0	0	0	chr5:58472561-58476158	-	1190	protein-coding	rno:298203	stomatin (Epb7.2)-like 2	1e-148	STOML2	stomatin (EPB72)-like 2	0	Stoml2	"Stomatin-like protein 2, mitochondrial"
Gtf2h5	4.26725	0.00117684	0.0235819	up	5.10194	3.8419	3.8579	0	0	0	chr1:46978340-46985032	+	1655	protein-coding	rno:502227	"general transcription factor IIH, polypeptide 5"	1e-35	GTF2H5	"general transcription factor IIH, polypeptide 5"	3e-35	Gtf2h5	General transcription factor IIH subunit 5
Mgrn1	4.83036	0.000834833	0.0209075	up	5.09638	3.71438	5.68031	0	0	0	chr10:10832573-10881981	-	3277	protein-coding	rno:302938	"mahogunin ring finger 1, E3 ubiquitin protein ligase"	0	MGRN1	"mahogunin ring finger 1, E3 ubiquitin protein ligase"	0	Mgrn1	E3 ubiquitin-protein ligase MGRN1
Rnf220	5.42267	0.00022587	0.0182301	up	5.09408	5.12837	6.04556	0	0	0	chr5:136129457-136147182	-	2404	protein-coding		ring finger protein 220	4e-167	RNF220	ring finger protein 220	3e-165	Rnf220	E3 ubiquitin-protein ligase Rnf220
Wars	4.45865	0.00163017	0.0269141	up	5.09033	5.15245	3.13316	0	0	0	chr6:132771026-132802247	-	2874	protein-coding	rno:314442	tryptophanyl-tRNA synthetase	0	WARS	tryptophanyl-tRNA synthetase	0	Wars	"Tryptophan--tRNA ligase, cytoplasmic"
Pitpnb	5.63636	0.000618455	0.0192196	up	5.07569	7.39958	5.64843	0	1.21461	0	chr12:51279194-51341731	-	2670	protein-coding	rno:114561	"phosphatidylinositol transfer protein, beta"	3e-160	PITPNB	"phosphatidylinositol transfer protein, beta"	2e-162	Pitpnb	Phosphatidylinositol transfer protein beta isoform
Tra2b	4.34529	0.00171181	0.0276575	up	5.06785	4.86741	3.10061	0	0	0	chr11:82373829-82392208	+	6265	protein-coding	rno:117259	transformer 2 beta homolog (Drosophila)	2e-105	TRA2B	transformer 2 beta homolog (Drosophila)	5e-156	Tra2b	Transformer-2 protein homolog beta
Rcan2	4.66757	0.00136575	0.0249983	up	5.06637	5.11391	5.78707	1.96463	0	0	chr9:19518568-19749145	-	3348	protein-coding	rno:140666	regulator of calcineurin 2	7e-136	RCAN2	regulator of calcineurin 2	2e-142	Rcan2	"Down syndrome critical region gene 1-like 1, isoform CRA_a"
Picalm	5.04012	0.00102186	0.0220847	up	5.06131	5.98577	6.10073	2.02744	0	0	chr1:154377234-154458922	+	4212	protein-coding	rno:89816	phosphatidylinositol binding clathrin assembly protein	0	PICALM	phosphatidylinositol binding clathrin assembly protein	0	Picalm	Putative uncharacterized protein
Cdv3	4.61326	0.000579625	0.0190122	up	5.0589	4.09571	4.68518	0	0	0	chr8:111837235-111850393	-	3840	protein-coding	rno:315970	carnitine deficiency-associated gene expressed in ventricle 3 homolog (mouse)	5e-72	CDV3	CDV3 homolog (mouse)	3e-108	LOC102639170	protein CDV3-like
Clpx	4.76844	0.000677258	0.0195351	up	5.05221	5.39224	3.86088	0	0	0	chr8:70789137-70843133	+	2477	protein-coding	rno:300786	caseinolytic mitochondrial matrix peptidase chaperone subunit	0	CLPX	caseinolytic mitochondrial matrix peptidase chaperone subunit	0	Clpx	"ATP-dependent Clp protease ATP-binding subunit clpX-like, mitochondrial"
Eif3j	5.54112	0.000342002	0.0182301	up	5.04921	6.65527	4.91888	0	0	0	chr3:113976687-113998925	+	1814	protein-coding	rno:691947	"eukaryotic translation initiation factor 3, subunit J"	4e-103	EIF3J	"eukaryotic translation initiation factor 3, subunit J"	1e-145	Eif3j1	Eukaryotic translation initiation factor 3 subunit J-A
Il33	5.46463	0.000466286	0.0182301	up	5.0477	6.7256	4.62057	0	0	0	chr1:248112636-248147030	+	2485	protein-coding	rno:361749	interleukin 33	1e-62	IL33	interleukin 33	2e-132	Il33	Interleukin-33
Spryd7	4.76832	0.000417707	0.0182301	up	5.04444	4.84062	4.41991	0	0	0	chr15:41871144-41890684	-	958	protein-coding	rno:290303	SPRY domain containing 7	2e-84	SPRYD7	SPRY domain containing 7	2e-75	Spryd7	SPRY domain-containing protein 7
Psmb1	5.72076	0.000642985	0.0192196	up	5.04284	4.70657	7.41288	0	0	0	chr1:57470878-57491359	-	1055	protein-coding	rno:94198	"proteasome (prosome, macropain) subunit, beta type 1"	3e-130	PSMB1	"proteasome (prosome, macropain) subunit, beta type, 1"	4e-138	Psmb1	Proteasome subunit beta type-1
Crbn	5.49054	0.000258191	0.0182301	up	5.0409	6.32605	5.10466	0	0	0	chr4:138866761-138885556	-	2257	protein-coding	rno:297498	cereblon	0	CRBN	cereblon	0	Crbn	Protein cereblon
Cnih2	5.01496	0.00112401	0.0230711	up	5.03797	6.68401	4.87325	0	0	1.55036	chr1:220474485-220480740	-	1973	protein-coding	rno:361705	cornichon family AMPA receptor auxiliary protein 2	2e-60	CNIH3	cornichon family AMPA receptor auxiliary protein 3	8e-61	Cnih2	Protein cornichon homolog 2
Cltc	5.83834	0.000171284	0.0182301	up	5.0324	6.3407	6.14192	0	0	0	chr10:74014560-74070575	-	6619	protein-coding	rno:54241	"clathrin, heavy chain (Hc)"	0	CLTC	"clathrin, heavy chain (Hc)"	0	Cltc	Clathrin heavy chain 1
Nrn1	4.64537	0.000500297	0.0183038	up	5.02799	4.57137	4.33676	0	0	0	chr17:27925054-28002946	-	1454	protein-coding	rno:83834	neuritin 1	3e-78	NRN1	neuritin 1	3e-78	Nrn1	Neuritin
Epsti1	5.41787	0.000204529	0.0182301	up	5.02793	5.35242	5.87326	0	0	0	chr15:60084966-60190360	+	1551	protein-coding	rno:498547	epithelial stromal interaction 1 (breast)	6e-104	EPSTI1	epithelial stromal interaction 1 (breast)	1e-161	Epsti1	Epithelial-stromal interaction protein 1
Ccnc	4.37867	0.000943525	0.0216543	up	5.02321	3.70224	4.41055	0	0	0	chr5:35865600-35883732	+	3307	protein-coding	rno:114839	cyclin C	3e-168	CCNC	cyclin C	6e-158	Ccnc	Ccnc protein
Rnasek	6.16786	0.00018966	0.0182301	up	5.00794	6.91572	6.57993	0	0	0	chr10:56848367-56850085	-	590	protein-coding	rno:287453	"ribonuclease, RNase K"
Alyref	4.90079	0.000322126	0.0182301	up	5.00667	4.87935	4.81635	0	0	0	chr10:109768599-109774639	-	3494	protein-coding	rno:690585	Aly/REF export factor	4e-93	ALYREF	Aly/REF export factor	1e-94	Alyref	THO complex subunit 4
Bloc1s5	5.27981	0.0020206	0.0297684	up	5.00591	3.54538	7.28814	0	0	0	chr17:26808185-26833253	+	2068	protein-coding	rno:306868	"biogenesis of lysosomal organelles complex-1, subunit 5, muted"	2e-87	BLOC1S5	"biogenesis of lysosomal organelles complex-1, subunit 5, muted"	1e-91	Bloc1s5	Biogenesis of lysosome-related organelles complex 1 subunit 5
RGD1565616	4.09439	0.00429578	0.0431499	up	5.00446	4.60408	5.19326	0	2.51862	0	chr3:123243873-123376455	-	5964	protein-coding	rno:499891	RGD1565616	0	C20orf194	chromosome 20 open reading frame 194	0	4930402H24Rik	Protein 4930402H24Rik
Mdfic	4.10399	0.00254602	0.0334047	up	4.99202	4.49803	2.82191	0	0	0	chr4:42202533-42282499	+	3680	protein-coding	rno:362325	MyoD family inhibitor domain containing	2e-107	MDFIC	MyoD family inhibitor domain containing	4e-121	Mdfic	MyoD family inhibitor domain-containing protein
Ube2s	4.61054	0.000854105	0.0209573	up	4.98739	3.66035	5.18388	0	0	0	chr1:72580424-72584484	+	948	protein-coding	rno:292588	ubiquitin-conjugating enzyme E2S	3e-110	UBE2S	ubiquitin-conjugating enzyme E2S	1e-126	Ube2s	Ubiquitin-conjugating enzyme E2 S
Irf2bp1	3.88216	0.00312741	0.036567	up	4.98342	3.81482	2.84825	0	0	0	chr1:79911516-79914217	+	2702	protein-coding	rno:308404	interferon regulatory factor 2 binding protein 1	0	IRF2BP1	interferon regulatory factor 2 binding protein 1	0	Irf2bp1	Interferon regulatory factor 2-binding protein 1
Hcfc1r1	5.6424	0.00061013	0.0192196	up	4.97649	4.70525	7.24545	0	0	0	chr10:12994229-12995674	+	704	protein-coding	rno:287097	host cell factor C1 regulator 1 (XPO1-dependent)	1e-48	HCFC1R1	host cell factor C1 regulator 1 (XPO1 dependent)	1e-55	Hcfc1r1	Host cell factor C1 regulator 1
Ppm1h	3.73117	0.00463847	0.0453421	up	4.9701	2.56902	3.65437	0	0	0	chr7:66845692-67117317	-	3132	protein-coding	rno:314897	"protein phosphatase, Mg2+/Mn2+ dependent, 1H"	0	PPM1H	"protein phosphatase, Mg2+/Mn2+ dependent, 1H"	0	Ppm1h	Protein phosphatase 1H
Ppp2r2b	4.57465	0.00285327	0.035396	up	4.95488	2.8139	5.95516	0	0	0	chr18:36985709-37421383	-	2196	protein-coding	rno:60660	"protein phosphatase 2, regulatory subunit B, beta"	0	PPP2R2B	"protein phosphatase 2, regulatory subunit B, beta"	0	Ppp2r2b	Serine/threonine-protein phosphatase 2A 55 kDa regulatory subunit B beta isoform
Efr3b	4.67166	0.000473164	0.0182301	up	4.9518	4.73738	4.32578	0	0	0	chr6:28390541-28464174	-	6449	protein-coding	rno:313928	EFR3 homolog B (S. cerevisiae)	0	EFR3B	EFR3 homolog B (S. cerevisiae)	0	Efr3b	Protein EFR3 homolog B
Rab13	5.29185	0.000216608	0.0182301	up	4.94498	5.45689	5.47369	0	0	0	chr2:189581209-189586358	+	1543	protein-coding	rno:81756	"RAB13, member RAS oncogene family"	9e-110	RAB13	"RAB13, member RAS oncogene family"	9e-76	Rab8b	Ras-related protein Rab-8B
Cd2ap	4.42388	0.000819929	0.020865	up	4.93606	4.55132	3.78426	0	0	0	chr9:20794680-20858438	+	1967	protein-coding	rno:316258	CD2-associated protein	0	CD2AP	CD2-associated protein	0	Cd2ap	CD2-associated protein
Ufc1	4.54095	0.000970256	0.0218022	up	4.93372	5.13184	3.55729	0	0	0	chr13:89661763-89668513	-	1037	protein-coding	rno:445268	ubiquitin-fold modifier conjugating enzyme 1	3e-96	UFC1	ubiquitin-fold modifier conjugating enzyme 1	1e-96	Ufc1	"Ubiquitin-fold modifier conjugating enzyme 1, isoform CRA_c"
Acat1	5.13051	0.000339696	0.0182301	up	4.92841	4.65751	5.80563	0	0	0	chr8:58166990-58195884	-	2186	protein-coding	rno:25014	acetyl-CoA acetyltransferase 1	0	ACAT1	acetyl-CoA acetyltransferase 1	0	Acat1	Putative uncharacterized protein
Serping1	3.9485	0.00287772	0.0355542	up	4.92448	4.12505	2.79596	0	0	0	chr3:72161230-72171109	-	1879	protein-coding	rno:295703	"serpin peptidase inhibitor, clade G (C1 inhibitor), member 1"	0	SERPING1	"serpin peptidase inhibitor, clade G (C1 inhibitor), member 1"	0	Serping1	Plasma protease C1 inhibitor
Parg	4.36032	0.00081673	0.020865	up	4.92194	3.99992	4.1591	0	0	0	chr16:8350326-8457999	+	3974	protein-coding	rno:83507	poly (ADP-ribose) glycohydrolase				0	Parg	Poly(ADP-ribose) glycohydrolase 63 kDa isoform
Bicd2	4.03155	0.00174349	0.0279263	up	4.91103	3.76206	3.42157	0	0	0	chr17:15673649-15718035	-	6324	protein-coding	rno:306809	bicaudal D homolog 2 (Drosophila)	0	BICD2	bicaudal D homolog 2 (Drosophila)	0	Bicd2	Protein bicaudal D homolog 2
Ttl	4.24128	0.0011275	0.0230711	up	4.90728	4.21652	3.60004	0	0	0	chr3:121596746-121624052	+	2008	protein-coding	rno:171572	tubulin tyrosine ligase	0	TTL	tubulin tyrosine ligase	0	Ttl	Tubulin--tyrosine ligase
Csnk1g2	5.02018	0.000281748	0.0182301	up	4.9072	4.95457	5.19876	0	0	0	chr7:11944957-11963273	-	3752	protein-coding	rno:65278	"casein kinase 1, gamma 2"	0	CSNK1G2	"casein kinase 1, gamma 2"	0	Csnk1g2	Casein kinase I isoform gamma-2
Rnf10	4.31165	0.00299205	0.0360897	up	4.90675	6.28622	5.3919	0	2.48562	1.16431	chr12:47103313-47137096	+	3066	protein-coding	rno:288710	ring finger protein 10	0	RNF10	ring finger protein 10	0	Rnf10	RING finger protein 10
Pcbp2	3.76887	0.0023441	0.0320335	up	4.90041	4.07857	4.2899	0.923892	0	1.03838	chr7:144077896-144103723	+	3611	protein-coding	rno:363005	poly(rC) binding protein 2	0	PCBP2	poly(rC) binding protein 2	0	Pcbp2	Poly(RC) binding protein 2
Dnajc5	4.45833	0.000823926	0.020865	up	4.89567	3.73076	4.74856	0	0	0	chr3:177013190-177047159	+	4316	protein-coding	rno:79130	"DnaJ (Hsp40) homolog, subfamily C, member 5"	1e-115	DNAJC5	"DnaJ (Hsp40) homolog, subfamily C, member 5"	2e-116	Dnajc5	DnaJ homolog subfamily C member 5
Ppp1r21	4.91165	0.00031573	0.0182301	up	4.8842	4.87477	4.97598	0	0	0	chr6:12253788-12323421	+	3116	protein-coding	rno:362697	"protein phosphatase 1, regulatory subunit 21"	0	PPP1R21	"protein phosphatase 1, regulatory subunit 21"	0	Ppp1r21	Protein phosphatase 1 regulatory subunit 21
R3hdm1	5.29622	0.00032872	0.0182301	up	4.87921	6.1487	4.86076	0	0	0	chr13:44812567-44950762	+	5176	protein-coding	rno:304763	R3H domain containing 1	0	R3HDM1	R3H domain containing 1	0	R3hdm1	Protein R3hdm1
Top2b	4.1591	0.00382967	0.0402614	up	4.87842	4.23027	5.60523	0	0	2.23661	chr15:10262972-10319741	-	4100	protein-coding	rno:361100	topoisomerase (DNA) II beta	0	TOP2B	topoisomerase (DNA) II beta 180kDa	0	Top2b	DNA topoisomerase 2-beta
Copz1	4.04887	0.00349072	0.0382845	up	4.87384	4.72751	2.54526	0	0	0	chr7:144900091-144926299	+	1732	protein-coding	rno:315345	"coatomer protein complex, subunit zeta 1"	1e-83	COPZ1	"coatomer protein complex, subunit zeta 1"	2e-100	Copz1	Coatomer subunit zeta-1
Asnsd1	5.27714	0.000252363	0.0182301	up	4.86988	5.80375	5.1578	0	0	0	chr9:52988042-53009054	+	2334	protein-coding	rno:299507	asparagine synthetase domain containing 1	0	ASNSD1	asparagine synthetase domain containing 1	1e-73	Asnsd1	Asparagine synthetase domain-containing protein 1
Srp19	5.48182	0.000621097	0.0192196	up	4.86971	4.59922	6.97652	0	0	0	chr18:27114822-27121062	+	760	protein-coding	rno:291685	signal recognition particle 19	1e-55	SRP19	signal recognition particle 19kDa	2e-57	Srp19	Signal recognition particle 19 kDa protein
Snx4	4.53508	0.00327819	0.0372926	up	4.86538	4.28005	6.52219	0	0	2.06237	chr11:70693379-70753653	-	2396	protein-coding	rno:360725	sorting nexin 4	0	SNX4	sorting nexin 4	0	Snx4	Sorting nexin-4
Nckap5	4.06219	0.0039604	0.0410035	up	4.85802	2.44353	4.88503	0	0	0	chr13:42265833-42616833	-	5967	protein-coding	rno:363974	NCK-associated protein 5	0	NCKAP5	NCK-associated protein 5	0	Nckap5	Protein Nckap5
RGD1560884	4.05745	0.00199958	0.0296858	up	4.85592	4.2609	3.05554	0	0	0	chr5:101639366-102017300	+	10691	protein-coding	rno:502957	similar to myosin tail domain-containing protein	0	CCDC171	coiled-coil domain containing 171	0	Ccdc171	Coiled-coil domain-containing protein 171
Syn2	4.76464	0.000462396	0.0182301	up	4.85097	4.27725	5.1657	0	0	0	chr4:147037179-147195096	+	2641	protein-coding	rno:29179	synapsin II	3e-180	SYN3	synapsin III	0	Syn2	Synapsin-2
Use1	5.22097	0.000375985	0.0182301	up	4.84912	4.70289	6.11089	0	0	0	chr16:19762209-19765781	+	1763	protein-coding	rno:290627	unconventional SNARE in the ER 1 homolog (S. cerevisiae)	4e-131	USE1	unconventional SNARE in the ER 1 homolog (S. cerevisiae)	3e-150	Use1	Vesicle transport protein USE1
Mtrf1	4.66677	0.000443288	0.0182301	up	4.84876	4.63341	4.51815	0	0	0	chr15:61661995-61689867	+	2039	protein-coding	rno:686234	mitochondrial translational release factor 1	0	MTRF1	mitochondrial translational release factor 1	0	Mtrf1	Putative uncharacterized protein
Mapk1	5.77297	0.000211747	0.0182301	up	4.84588	6.11699	6.35603	0	0	0	chr11:88203785-88273288	-	4970	protein-coding	rno:116590	mitogen activated protein kinase 1	0	MAPK1	mitogen-activated protein kinase 1	0	Mapk1	Mitogen-activated protein kinase 1
Rnps1	5.28011	0.000352293	0.0182301	up	4.84288	4.81982	6.17762	0	0	0	chr10:13786339-13796720	+	2269	protein-coding	rno:287113	ribonucleic acid binding protein S1	1e-162	RNPS1	"RNA binding protein S1, serine-rich domain"	1e-162	Rnps1	RNA/DNA-binding protein
Ncor1	3.791	0.00333023	0.0374907	up	4.84191	5.41697	5.48231	0.475104	2.39099	1.50209	chr10:48629121-48772890	-	8307	protein-coding	rno:54299	nuclear receptor co-repressor 1	0	NCOR1	nuclear receptor corepressor 1	0	Ncor1	Nuclear receptor corepressor 1
Cspg5	5.23244	0.000484463	0.0182301	up	4.84088	4.52441	6.33204	0	0	0	chr8:118333695-118348040	+	2106	protein-coding	rno:50568	chondroitin sulfate proteoglycan 5 (neuroglycan C)	0	CSPG5	chondroitin sulfate proteoglycan 5 (neuroglycan C)	0	Cspg5	Chondroitin sulfate proteoglycan 5
Helz	4.40193	0.00073293	0.0203638	up	4.84063	4.38636	3.97881	0	0	0	chr10:95768709-95906992	+	6430	protein-coding	rno:287773	helicase with zinc finger	0	HELZ	helicase with zinc finger	0	Helz	Probable helicase with zinc finger domain
Ocel1	4.65494	0.000514332	0.0183038	up	4.8342	4.9417	4.18892	0	0	0	chr16:19766749-19769033	+	1782	protein-coding	rno:290628	occludin/ELL domain containing 1	2e-57	OCEL1	occludin/ELL domain containing 1	3e-91	Ocel1	Occludin/ELL domain-containing protein 1
Ttc7b	4.91411	0.000331504	0.0182301	up	4.82256	5.17977	4.74	0	0	0	chr6:124316444-124528058	-	3257	protein-coding	rno:362768	tetratricopeptide repeat domain 7B	0	TTC7B	tetratricopeptide repeat domain 7B	0	Ttc7b	Protein Ttc7b
Cd59	4.41553	0.00246021	0.0328604	up	4.82181	6.02308	4.13488	0	1.7332	0	chr3:94010481-94028660	+	1517	protein-coding	rno:25407	"CD59 molecule, complement regulatory protein"	4e-25	CD59	"CD59 molecule, complement regulatory protein"	4e-30	Cd59a	CD59a antigen
Slc25a10	4.64377	0.000632607	0.0192196	up	4.81767	5.15245	3.96119	0	0	0	chr10:109665682-109673143	+	1916	protein-coding	rno:170943	"solute carrier family 25 (mitochondrial carrier; dicarboxylate transporter), member 10"	4e-91	SLC25A10	"solute carrier family 25 (mitochondrial carrier; dicarboxylate transporter), member 10"	4e-164	Slc25a10	Mitochondrial dicarboxylate carrier
Itch	4.71962	0.000667644	0.0194852	up	4.80366	5.09772	5.42799	1.17052	0	0	chr3:150660724-150752016	+	5180	protein-coding	rno:311567	itchy E3 ubiquitin protein ligase	0	ITCH	itchy E3 ubiquitin protein ligase	0	Itch	MKIAA4011 protein
Xrcc6	3.54581	0.00530735	0.0489955	up	4.78964	2.66277	3.18501	0	0	0	chr7:123259892-123280613	+	2070	protein-coding	rno:25019	X-ray repair complementing defective repair in Chinese hamster cells 6	0	XRCC6	X-ray repair complementing defective repair in Chinese hamster cells 6	0	Xrcc6	X-ray repair cross-complementing protein 6
Smu1	4.73451	0.000401553	0.0182301	up	4.78722	4.58474	4.83157	0	0	0	chr5:57042743-57061313	-	1728	protein-coding	rno:117541	smu-1 suppressor of mec-8 and unc-52 homolog (C. elegans)	0	SMU1	smu-1 suppressor of mec-8 and unc-52 homolog (C. elegans)	0	Smu1	WD40 repeat-containing protein SMU1
Vps29	5.74308	0.000433592	0.0182301	up	4.7788	5.28894	7.16151	0	0	0	chr12:39690069-39699127	-	1159	protein-coding	rno:288666	vacuolar protein sorting 29 homolog (S. cerevisiae)	3e-104	VPS29	vacuolar protein sorting 29 homolog (S. cerevisiae)	1e-107	Vps29	Vacuolar protein sorting-associated protein 29
Dab1	5.44711	0.000256994	0.0182301	up	4.77466	6.13548	5.43118	0	0	0	chr5:123904646-124276808	+	3313	protein-coding	rno:266729	"Dab, reelin signal transducer, homolog 1 (Drosophila)"	0	DAB1	"Dab, reelin signal transducer, homolog 1 (Drosophila)"	0	Dab1	"Disabled homolog 1 (Drosophila), isoform CRA_a"
Lamtor4	5.5899	0.000514538	0.0183038	up	4.77461	7.03957	4.95552	0	0	0	chr12:19573909-19577625	+	930	protein-coding	rno:360776	"late endosomal/lysosomal adaptor, MAPK and MTOR activator 4"	2e-51	LAMTOR4	"late endosomal/lysosomal adaptor, MAPK and MTOR activator 4"	1e-52	Lamtor4	Ragulator complex protein LAMTOR4
Laptm4a	5.47108	0.000303554	0.0182301	up	4.77325	6.38865	5.25133	0	0	0	chr6:34042132-34059960	+	1280	protein-coding	rno:298875	lysosomal protein transmembrane 4 alpha	2e-125	LAPTM4A	lysosomal protein transmembrane 4 alpha	1e-134	Laptm4a	Lysosomal-associated protein transmembrane 4A
Pkn3	4.74786	0.000404315	0.0182301	up	4.76895	4.53445	4.94017	0	0	0	chr3:8628033-8656464	+	3385	protein-coding	rno:296619	protein kinase N3	0	PKN3	protein kinase N3	0	Pkn3	Serine/threonine-protein kinase N3
Ypel5	5.22465	0.000356073	0.0182301	up	4.76837	4.83283	6.07275	0	0	0	chr6:24069351-24084758	+	2569	protein-coding	rno:298792	yippee-like 5 (Drosophila)	3e-68	YPEL5	yippee-like 5 (Drosophila)	3e-68	Ypel5	Protein yippee-like 5
Sep15	5.2161	0.000258856	0.0182301	up	4.76567	5.27566	5.60696	0	0	0	chr2:250600823-250633903	+	1521	protein-coding	rno:113922	selenoprotein 15	1e-44	SEP15	15 kDa selenoprotein	6e-88	Sep15	15 kDa selenoprotein
Brd7	5.05394	0.000751976	0.0204622	up	4.76306	6.28856	4.1102	0	0	0	chr19:19672781-19701484	+	2403	protein-coding	rno:361374	bromodomain containing 7	0	BRD7	bromodomain containing 7	0	Brd7	Brd7 protein
Plekho2	5.20285	0.00025477	0.0182301	up	4.76228	5.4602	5.38606	0	0	0	chr8:71094272-71118968	-	1642	protein-coding	rno:315764	"pleckstrin homology domain containing, family O member 2"	6e-172	PLEKHO2	"pleckstrin homology domain containing, family O member 2"	0	Plekho2	Putative uncharacterized protein
Comt	4.89052	0.000327653	0.0182301	up	4.75974	4.93191	4.97992	0	0	0	chr11:86715981-86735630	+	1645	protein-coding	rno:24267	catechol-O-methyltransferase	6e-116	COMT	catechol-O-methyltransferase	1e-42	Tomt	Transmembrane O-methyltransferase
Tbl1xr1	3.77761	0.00275572	0.0348603	up	4.75938	3.41636	3.1571	0	0	0	chr2:107221987-107359229	+	7757	protein-coding	rno:365755	transducin (beta)-like 1 X-linked receptor 1	0	TBL1XR1	transducin (beta)-like 1 X-linked receptor 1	0	Tbl1xr1	Putative uncharacterized protein
Tm9sf2	3.58426	0.00507495	0.0475751	up	4.75384	2.53025	3.46869	0	0	0	chr15:108526341-108579268	+	2773	protein-coding	rno:306197	transmembrane 9 superfamily member 2	0	TM9SF2	transmembrane 9 superfamily member 2	0	Tm9sf2	Transmembrane 9 superfamily member 2
Nbl1	5.50952	0.000267702	0.0182301	up	4.74914	6.28667	5.49275	0	0	0	chr5:157524569-157535701	-	1776	protein-coding	rno:50594	"neuroblastoma 1, DAN family BMP antagonist"	4e-92	NBL1	"neuroblastoma 1, DAN family BMP antagonist"	3e-99	Nbl1	Neuroblastoma suppressor of tumorigenicity 1
Ddx6	4.67451	0.000770228	0.0206126	up	4.74594	3.82916	5.44844	0	0	0	chr8:48924768-48961394	+	6349	protein-coding	rno:500988	DEAD (Asp-Glu-Ala-Asp) box helicase 6	4e-77	EIF4A3	eukaryotic translation initiation factor 4A3	0	Ddx6	Probable ATP-dependent RNA helicase DDX6
Cops2	4.75462	0.000408855	0.0182301	up	4.74379	5.00799	4.51207	0	0	0	chr3:118109394-118137125	-	3328	protein-coding	rno:261736	COP9 signalosome subunit 2	0	COPS2	COP9 signalosome subunit 2	0	Cops2	COP9 signalosome complex subunit 2
Hdac5	5.20871	0.000355046	0.0182301	up	4.74212	6.03534	4.84867	0	0	0	chr10:90140183-90169853	-	3213	protein-coding	rno:84580	histone deacetylase 5	0	HDAC5	histone deacetylase 5	0	Hdac5	Histone deacetylase 5
Rab6b	4.32559	0.00456376	0.0449505	up	4.73899	5.0269	5.96989	0	2.759	0	chr8:111600372-111668817	+	4890	protein-coding	rno:363123	"RAB6B, member RAS oncogene family"	4e-121	RAB6B	"RAB6B, member RAS oncogene family"	4e-121	Rab6b	Ras-related protein Rab-6B
Eps8	3.80627	0.00331842	0.0374907	up	4.73736	2.69207	3.98939	0	0	0	chr4:171475155-171645619	-	5254	protein-coding	rno:312812	epidermal growth factor receptor pathway substrate 8	0	EPS8	epidermal growth factor receptor pathway substrate 8	0	Eps8	Epidermal growth factor receptor kinase substrate 8
Kank2	5.04571	0.00028768	0.0182301	up	4.7369	5.12887	5.27136	0	0	0	chr8:22792000-22821462	-	5196	protein-coding	rno:100361376	KN motif and ankyrin repeat domains 2	0	KANK2	KN motif and ankyrin repeat domains 2	0	Kank2	KN motif and ankyrin repeat domain-containing protein 2
Hdgf	5.81542	0.000243103	0.0182301	up	4.73499	6.27068	6.44058	0	0	0	chr2:187275120-187284310	+	1854	protein-coding	rno:114499	hepatoma-derived growth factor	1e-85	HDGF	hepatoma-derived growth factor	1e-121	Hdgf	Hepatoma-derived growth factor
Gsk3a	4.23383	0.00498462	0.0470192	up	4.72217	2.34021	5.63911	0	0	0	chr1:82097244-82108203	-	2173	protein-coding	rno:50686	glycogen synthase kinase 3 alpha	0	GSK3A	glycogen synthase kinase 3 alpha	0	Gsk3a	Glycogen synthase kinase-3 alpha
Prrx1	4.57293	0.00340192	0.0376957	up	4.72157	2.78586	6.21136	0	0	0	chr13:81147038-81215560	-	1872	protein-coding	rno:266813	paired related homeobox 1	2e-143	PRRX1	paired related homeobox 1	7e-144	Prrx1	Paired mesoderm homeobox protein 1
RGD1306063	4.00415	0.00273612	0.0348603	up	4.72006	2.74545	4.54694	0	0	0	chr15:12869217-12889136	-	3869	protein-coding	rno:289928	similar to HT021	4e-45	C3orf14	chromosome 3 open reading frame 14	1e-54	LOC102632117	uncharacterized LOC102632117
Strap	5.29007	0.000850815	0.0209573	up	4.6882	4.33051	6.85149	0	0	0	chr4:171730629-171744877	+	1732	protein-coding	rno:297699	serine/threonine kinase receptor associated protein	0	STRAP	serine/threonine kinase receptor associated protein	0	Strap	Serine/threonine kinase receptor associated protein
Rchy1	4.16161	0.00104207	0.022391	up	4.68583	3.95562	3.84337	0	0	0	chr14:17615968-17631715	+	1673	protein-coding	rno:289508	"ring finger and CHY zinc finger domain containing 1, E3 ubiquitin protein ligase"				2e-84	Rchy1	"Ring finger and CHY zinc finger domain containing 1, isoform CRA_d"
Sirpa	4.88841	0.000384802	0.0182301	up	4.68559	4.61092	5.36871	0	0	0	chr3:122113384-122152478	+	4710	protein-coding	rno:25528	signal-regulatory protein alpha	0	SIRPA	signal-regulatory protein alpha	4e-115	Sirpb1b	Protein Sirpb1b
Zfyve21	3.86162	0.00268734	0.0344693	up	4.68306	2.84476	4.05702	0	0	0	chr6:136380934-136400810	+	1428	protein-coding	rno:362789	"zinc finger, FYVE domain containing 21"	2e-124	ZFYVE21	"zinc finger, FYVE domain containing 21"	2e-134	Zfyve21	Zinc finger FYVE domain-containing protein 21
Cab39	5.35833	0.000283431	0.0182301	up	4.68221	5.35676	6.03603	0	0	0	chr9:92834327-92895778	+	3976	protein-coding	rno:301574	calcium binding protein 39	0	CAB39	calcium binding protein 39	0	Cab39	Calcium-binding protein 39
Ehbp1	4.5784	0.00125934	0.0242906	up	4.67875	3.93217	5.88175	0	0.757466	0	chr14:106871428-107125477	-	5107	protein-coding	rno:305556	EH domain binding protein 1	0	EHBP1	EH domain binding protein 1	0	Ehbp1	EH domain-binding protein 1
Phf20	4.05043	0.00361879	0.0391393	up	4.67245	4.95563	2.52321	0	0	0	chr3:152273269-152379742	+	5881	protein-coding	rno:311575	PHD finger protein 20	0	PHF20	PHD finger protein 20	0	Phf20	PHD finger protein 20
Vcp	4.91651	0.000373889	0.0182301	up	4.67061	5.40797	4.67094	0	0	0	chr5:58426548-58445953	-	3195	protein-coding	rno:116643	valosin-containing protein	0	VCP	valosin containing protein	0	Vcp	Transitional endoplasmic reticulum ATPase
Cdc26	5.15675	0.000388236	0.0182301	up	4.6692	6.00823	4.79281	0	0	0	chr5:78252168-78267141	-	2822	protein-coding	rno:366381	cell division cycle 26	5e-38	CDC26	cell division cycle 26	3e-43	Cdc26	Putative uncharacterized protein
Wdr45b	4.87711	0.000356295	0.0182301	up	4.66917	4.76211	5.20006	0	0	0	chr10:110523843-110555772	-	4139	protein-coding	rno:360682	WD repeat domain 45B	0	WDR45B	WD repeat domain 45B	0	Wdr45b	WD repeat domain phosphoinositide-interacting protein 3
Neurod1	4.35744	0.00101816	0.0220847	up	4.66739	4.85217	3.55275	0	0	0	chr3:66414314-66417617	-	1821	protein-coding	rno:29458	neuronal differentiation 1	0	NEUROD1	neuronal differentiation 1	0	Neurod1	Neurod1 protein
Yap1	5.30291	0.000262862	0.0182301	up	4.6661	5.62689	5.61574	0	0	0	chr8:6133014-6204226	-	4651	protein-coding	rno:363014	yes-associated protein 1	0	YAP1	Yes-associated protein 1	0	Yap1	Transcriptional coactivator YAP1
Zfp259	4.20333	0.000950704	0.0217518	up	4.66378	4.08818	3.85801	0	0	0	chr8:50563047-50572621	+	2896	protein-coding	rno:500989	zinc finger protein 259	0	ZPR1	ZPR1 zinc finger	0	Zpr1	Zinc finger protein ZPR1
Gpx1	4.56286	0.00305938	0.0365205	up	4.66283	6.15145	2.87431	0	0	0	chr8:117117430-117118528	+	882	protein-coding	rno:24404	glutathione peroxidase 1	6e-97	GPX1	glutathione peroxidase 1	8e-110	Gpx1	Glutathione peroxidase 1
Rab5al1	4.96165	0.000330876	0.0182301	up	4.66153	4.89875	5.32467	0	0	0	chr14:72889013-72891156	+	2144	protein-coding	rno:100361891	"Rab5a, member RAS oncogene family-like 1"	3e-124	RAB5A	"RAB5A, member RAS oncogene family"	3e-126	Rab5a	Putative uncharacterized protein
Nipsnap1	4.65778	0.000556898	0.0187649	up	4.65551	5.16421	4.15363	0	0	0	chr14:85113578-85137457	+	2660	protein-coding	rno:360971	nipsnap homolog 1 (C. elegans)	5e-158	NIPSNAP1	nipsnap homolog 1 (C. elegans)	2e-79	Nipsnap1	Protein NipSnap homolog 1
Zbtb38	4.13582	0.00261607	0.0338549	up	4.6485	4.97863	2.78034	0	0	0	chr8:104567211-104694895	-	9039	protein-coding	rno:315936	zinc finger and BTB domain containing 38	0	ZBTB38	zinc finger and BTB domain containing 38	0	Zbtb38	Protein Zbtb38
Zak	3.86911	0.00224225	0.0314806	up	4.6376	3.04337	3.92636	0	0	0	chr3:58962882-59120507	+	6095	protein-coding	rno:311743	sterile alpha motif and leucine zipper containing kinase AZK	0	ZAK	sterile alpha motif and leucine zipper containing kinase AZK	0	Zak	Mitogen-activated protein kinase kinase kinase MLT
St3gal5	4.69327	0.00045161	0.0182301	up	4.63587	5.00421	4.43973	0	0	0	chr4:99937499-99999905	+	2698	protein-coding	rno:83505	"ST3 beta-galactoside alpha-2,3-sialyltransferase 5"	0	ST3GAL5	"ST3 beta-galactoside alpha-2,3-sialyltransferase 5"	0	St3gal5	"Lactosylceramide alpha-2,3-sialyltransferase"
Hmgcs2	4.65328	0.000515274	0.0183038	up	4.62159	5.07493	4.26333	0	0	0	chr2:200452619-200480785	+	3375	protein-coding	rno:24450	3-hydroxy-3-methylglutaryl-CoA synthase 2 (mitochondrial)	0	HMGCS2	3-hydroxy-3-methylglutaryl-CoA synthase 2 (mitochondrial)	0	Hmgcs2	"cDNA fis, clone TRACH2006528,highly similar to HYDROXYMETHYLGLUTARYL-COA SYNTHASE, MITOCHONDRIAL (EC 4.1.3.5)"
Thrsp	6.12569	0.000319545	0.0182301	up	4.62067	6.75944	6.99698	0	0	0	chr1:162381251-162385575	-	1234	protein-coding	rno:25357	thyroid hormone responsive	4e-66	THRSP	thyroid hormone responsive	4e-72	Thrsp	"Thyroid hormone responsive SPOT14 homolog (Rattus), isoform CRA_c"
Hk1	5.44997	0.000325488	0.0182301	up	4.61529	6.33822	5.39639	0	0	0	chr20:31911460-31979780	-	3260	protein-coding	rno:25058	hexokinase 1	0	HK1	hexokinase 1	0	Hk1	Hexokinase 1
Ube2k	4.24912	0.00357661	0.038876	up	4.61089	5.20838	5.41184	0	0	2.48375	chr14:44289247-44349119	-	4971	protein-coding	rno:289623	ubiquitin-conjugating enzyme E2K	1e-116	UBE2K	ubiquitin-conjugating enzyme E2K	1e-116	Ube2k	Ubiquitin-conjugating enzyme E2 K
Trap1	4.40947	0.000686518	0.0196016	up	4.60336	4.62619	3.99886	0	0	0	chr10:11724032-11757682	+	2236	protein-coding	rno:287069	TNF receptor-associated protein 1	0	TRAP1	TNF receptor-associated protein 1	0	Trap1	Putative uncharacterized protein
Yeats4	4.91346	0.000579256	0.0190122	up	4.60075	4.29383	5.84579	0	0	0	chr7:60287477-60294618	-	1186	protein-coding	rno:299810	YEATS domain containing 4	1e-84	YEATS4	YEATS domain containing 4	3e-132	Yeats4	YEATS domain-containing protein 4
Calu	3.98135	0.00207259	0.0302443	up	4.59886	2.99472	4.35046	0	0	0	chr4:56625611-56653112	+	3167	protein-coding	rno:64366	calumenin	0	CALU	calumenin	1e-103	Rcn1	Reticulocalbin-1
Flot1	4.89221	0.000805137	0.020865	up	4.59601	4.0366	6.04402	0	0	0	chr20:3427890-3438409	-	1719	protein-coding	rno:64665	flotillin 1	3e-106	FLOT2	flotillin 2	2e-106	Flot2	Flotillin-2
Mvb12a	3.60801	0.0039105	0.0406571	up	4.58972	2.70927	3.52504	0	0	0	chr16:19973617-19978479	+	1594	protein-coding	rno:290635	multivesicular body subunit 12A	4e-124	MVB12A	multivesicular body subunit 12A	4e-91	Mvb12a	Multivesicular body subunit 12A
Hdlbp	4.64202	0.000660369	0.0193491	up	4.58953	5.31802	4.01851	0	0	0	chr9:100554574-100624638	-	6244	protein-coding	rno:64474	high density lipoprotein binding protein	0	HDLBP	high density lipoprotein binding protein	0	Hdlbp	Vigilin
Impact	4.58567	0.000864817	0.0210193	up	4.58632	5.58749	4.56376	0.980559	0	0	chr18:4325872-4346734	+	3329	protein-coding	rno:497198	impact RWD domain protein	5e-148	IMPACT	impact RWD domain protein	3e-155	Impact	Protein IMPACT
Twsg1	4.97167	0.000333195	0.0182301	up	4.58556	5.30972	5.01974	0	0	0	chr9:113699152-113732601	+	3997	protein-coding	rno:363294	twisted gastrulation BMP signaling modulator 1	6e-120	TWSG1	twisted gastrulation BMP signaling modulator 1	2e-124	Twsg1	Twisted gastrulation protein homolog 1
Psme1	6.35222	0.000444796	0.0182301	up	4.58452	6.68021	7.79194	0	0	0	chr15:34256071-34258947	+	1000	protein-coding	rno:29630	"proteasome (prosome, macropain) activator subunit 1"	6e-54	PSME2	"proteasome (prosome, macropain) activator subunit 2 (PA28 beta)"	3e-142	Psme1	Proteasome activator complex subunit 1
Lrrc16a	4.56294	0.000660349	0.0193491	up	4.58259	3.99919	5.10705	0	0	0	chr17:43050961-43339403	+	5007	protein-coding	rno:306941	leucine rich repeat containing 16A	0	LRRC16A	leucine rich repeat containing 16A	0	Lrrc16a	Leucine-rich repeat-containing protein 16A
LOC102552335	4.70016	0.00044317	0.0182301	up	4.57419	4.51804	5.00824	0	0	0	chr13:68675192-68707660	+	806	protein-coding		uncharacterized LOC102552335
Rasa2	4.89783	0.000494205	0.0183038	up	4.57221	4.44156	5.67973	0	0	0	chr8:104417827-104542313	-	2556	protein-coding	rno:25597	RAS p21 protein activator 2	0	RASA2	RAS p21 protein activator 2	0	Rasa2	Ras GTPase-activating protein 2
Ccdc25	3.95217	0.00295093	0.035979	up	4.56327	2.68591	4.60734	0	0	0	chr15:42522108-42555318	+	4062	protein-coding	rno:361059	coiled-coil domain containing 25	1e-106	CCDC25	coiled-coil domain containing 25	9e-121	Ccdc25	Coiled-coil domain containing 25
Mfn1	4.57368	0.000624595	0.0192196	up	4.56116	4.06923	5.09064	0	0	0	chr2:118927246-118973703	+	4475	protein-coding	rno:192647	mitofusin 1	0	MFN1	mitofusin 1	0	Mfn1	Mitofusin-1
Tnfsf12	4.46062	0.000595545	0.0192196	up	4.55403	4.20492	4.62291	0	0	0	chr10:56290780-56300317	-	1772	protein-coding	rno:360548	tumor necrosis factor ligand superfamily member 12	4e-58	TNFSF12-TNFSF13	TNFSF12-TNFSF13 readthrough	6e-119	Tnfsf12	Tumor necrosis factor ligand superfamily member 12
Atp1a1	4.51866	0.000615787	0.0192196	up	4.54457	4.91341	4.09801	0	0	0	chr2:204003742-204032023	-	3637	protein-coding	rno:24211	"ATPase, Na+/K+ transporting, alpha 1 polypeptide"	0	ATP1A1	"ATPase, Na+/K+ transporting, alpha 1 polypeptide"	0	Atp1a1	Putative uncharacterized protein
Tmem106b	4.07305	0.00193465	0.0292684	up	4.54368	3.02582	4.64964	0	0	0	chr4:39517679-39534491	+	1854	protein-coding	rno:312132	transmembrane protein 106B	2e-143	TMEM106B	transmembrane protein 106B	3e-149	Tmem106b	"Transmembrane protein 106B, isoform CRA_b"
Padi2	4.53989	0.000893075	0.0213004	up	4.53879	3.74761	5.33328	0	0	0	chr5:159428491-159471113	+	4617	protein-coding	rno:29511	"peptidyl arginine deiminase, type II"	0	PADI2	"peptidyl arginine deiminase, type II"
Golim4	3.76025	0.00384475	0.0402614	up	4.51183	5.33612	4.78107	1.97357	1.37472	0	chr2:174321303-174413850	-	4427	protein-coding	rno:310526	golgi integral membrane protein 4	0	GOLIM4	golgi integral membrane protein 4	0	Golim4	Golgi integral membrane protein 4
Otub1	5.95008	0.000445011	0.0182301	up	4.5114	7.3041	6.03475	0	0	0	chr1:222451674-222459952	-	1687	protein-coding	rno:293705	"OTU deubiquitinase, ubiquitin aldehyde binding 1"	3e-160	OTUB1	"OTU deubiquitinase, ubiquitin aldehyde binding 1"	2e-160	Otub1	Ubiquitin thioesterase OTUB1
Syt11	4.56392	0.00234644	0.0320335	up	4.50439	5.9767	5.40953	0	0	2.19885	chr2:188112301-188138180	-	4239	protein-coding	rno:60568	synaptotagmin XI	0	SYT11	synaptotagmin XI	0	Syt11	Synaptotagmin-11
Btf3	4.14451	0.00275108	0.0348603	up	4.50366	2.77733	5.15253	0	0	0	chr2:28417316-28424453	-	1131	protein-coding	rno:294680	basic transcription factor 3	4e-91	BTF3	basic transcription factor 3	4e-91	Btf3	Transcription factor BTF3
Rbm25	4.53264	0.000788146	0.0207919	up	4.50059	5.23014	3.86718	0	0	0	chr6:107117888-107165538	+	4109	protein-coding	rno:366693	RNA binding motif protein 25	2e-146	RBM25	RNA binding motif protein 25	2e-148	Rbm25	RNA-binding protein 25
Mtch1	5.33736	0.000565236	0.0188743	up	4.49137	4.88156	6.63915	0	0	0	chr20:6937341-6961165	-	1783	protein-coding	rno:294313	mitochondrial carrier 1	0	MTCH1	mitochondrial carrier 1	0	Mtch1	Mitochondrial carrier homolog 1
Cbx3	5.58294	0.000377229	0.0182301	up	4.49074	5.64788	6.61021	0	0	0	chr4:81243795-81257898	+	2426	protein-coding	rno:297093	chromobox homolog 3	2e-104	CBX3	chromobox homolog 3	3e-104	Cbx3	Chromobox protein homolog 3
Stau2	3.67129	0.0028734	0.0355542	up	4.48597	3.55968	2.9682	0	0	0	chr5:2257910-2497429	+	2864	protein-coding	rno:171500	staufen double-stranded RNA binding protein 2	0	STAU2	staufen double-stranded RNA binding protein 2	0	Stau2	Double-stranded RNA-binding protein Staufen homolog 2
Stx17	4.00034	0.00453107	0.0447851	up	4.48452	5.13464	2.38187	0	0	0	chr5:63866346-63926276	+	5304	protein-coding	rno:252853	syntaxin 17	5e-147	STX17	syntaxin 17	4e-142	Stx17	Syntaxin-17
Ptpn4	4.51549	0.00053228	0.018343	up	4.48012	4.63285	4.43349	0	0	0	chr13:35678240-35858390	-	10570	protein-coding	rno:246116	"protein tyrosine phosphatase, non-receptor type 4"	0	PTPN4	"protein tyrosine phosphatase, non-receptor type 4 (megakaryocyte)"	0	Ptpn4	Tyrosine-protein phosphatase non-receptor type 4
Snx18	3.87914	0.001973	0.0295989	up	4.47767	4.05095	3.10881	0	0	0	chr2:45454782-45480798	-	4394	protein-coding	rno:310097	sorting nexin 18	0	SNX18	sorting nexin 18	0	Snx18	Sorting nexin-18
Gng3	4.34779	0.00127354	0.0242906	up	4.4771	5.14831	3.41796	0	0	0	chr1:225033921-225035687	-	1153	protein-coding	rno:114117	"guanine nucleotide binding protein (G protein), gamma 3"	1e-39	GNG3	"guanine nucleotide binding protein (G protein), gamma 3"	1e-39	Gng3	Guanine nucleotide-binding protein G(I)/G(S)/G(O) subunit gamma-3
RGD1305733	3.80061	0.00278455	0.034927	up	4.46584	4.11783	4.33763	0	1.51947	0	chr10:3411380-3570689	+	1889	protein-coding	rno:360459	similar to RIKEN cDNA 2900011O08	5e-108	C16orf45	chromosome 16 open reading frame 45	1e-112	2900011O08Rik	Protein 2900011O08Rik
Ssrp1	5.57876	0.000409757	0.0182301	up	4.4622	6.68364	5.59045	0	0	0	chr3:72447514-72457621	+	2841	protein-coding	rno:81785	structure specific recognition protein 1	0	SSRP1	structure specific recognition protein 1	0	Ssrp1	FACT complex subunit SSRP1
Mta2	4.84082	0.000435239	0.0182301	up	4.46114	4.66525	5.39607	0	0	0	chr1:225140863-225149584	+	2989	protein-coding	rno:361724	"metastasis associated 1 family, member 2"	0	MTA2	"metastasis associated 1 family, member 2"	0	Mta2	Putative uncharacterized protein
Mef2d	4.22192	0.00109798	0.0229313	up	4.45072	3.53696	4.67806	0	0	0	chr2:187512164-187541285	+	4995	protein-coding	rno:81518	myocyte enhancer factor 2D	0	MEF2D	myocyte enhancer factor 2D	0	Mef2d	Myocyte-specific enhancer factor 2D
Uhmk1	4.54164	0.00238432	0.0323718	up	4.44522	6.05118	3.12852	0	0	0	chr13:88521625-88536728	-	3245	protein-coding	rno:246332	U2AF homology motif (UHM) kinase 1	0	UHMK1	U2AF homology motif (UHM) kinase 1	0	Uhmk1	Serine/threonine-protein kinase Kist
Brap	3.60851	0.00385071	0.0402614	up	4.43701	2.60047	3.78805	0	0	0	chr12:40381892-40417764	-	3487	protein-coding	rno:687346	BRCA1 associated protein	0	BRAP	BRCA1 associated protein	0	Brap	BRCA1-associated protein
Srrm2	5.04428	0.000352097	0.0182301	up	4.43296	5.42048	5.2794	0	0	0	chr10:13128820-13162956	+	9078	protein-coding	rno:302969	serine/arginine repetitive matrix 2	0	SRRM2	serine/arginine repetitive matrix 2	0	Srrm2	Serine/arginine repetitive matrix protein 2
Btbd3	3.93739	0.00290216	0.0356778	up	4.42784	2.70978	4.67457	0	0	0	chr3:131330332-131360554	+	4780	protein-coding	rno:311462	BTB (POZ) domain containing 3	0	BTBD3	BTB (POZ) domain containing 3	0	Btbd3	BTB/POZ domain-containing protein 3
Atp6v1b2	5.00187	0.000397537	0.0182301	up	4.42464	5.62441	4.95655	0	0	0	chr16:22326537-22350143	-	2695	protein-coding	rno:117596	"ATPase, H transporting, lysosomal V1 subunit B2"	0	ATP6V1B2	"ATPase, H+ transporting, lysosomal 56/58kDa, V1 subunit B2"	0	Atp6v1b2	ATPase H+ transporting lysosomal V1 subunit B2
Klhl7	3.89996	0.00267153	0.034382	up	4.4192	4.50103	2.77966	0	0	0	chr4:7532881-7582032	-	2856	protein-coding	rno:362303	kelch-like family member 7	3e-87	KLHL3	kelch-like family member 3	0	Klhl7	Kelch-like protein 7
Ubr5	5.07388	0.000420104	0.0182301	up	4.41296	5.84734	4.96133	0	0	0	chr7:76839669-76907441	-	1998	protein-coding	rno:117060	ubiquitin protein ligase E3 component n-recognin 5	0	UBR5	ubiquitin protein ligase E3 component n-recognin 5	0	Ubr5	E3 ubiquitin-protein ligase UBR5
Gatad1	4.58243	0.000498915	0.0183038	up	4.41268	4.78538	4.54923	0	0	0	chr4:27647005-27658534	+	2492	protein-coding	rno:500005	GATA zinc finger domain containing 1				2e-122	Gatad1	GATA zinc finger domain-containing protein 1
Mtap	3.67491	0.00249392	0.0330336	up	4.41182	3.34057	3.27233	0	0	0	chr5:107711077-107777530	+	4836	protein-coding	rno:298227	methylthioadenosine phosphorylase	2e-129	MTAP	methylthioadenosine phosphorylase	8e-166	Mtap	S-methyl-5'-thioadenosine phosphorylase
Dda1	4.5379	0.000556885	0.0187649	up	4.40388	4.33237	4.87745	0	0	0	chr16:19877910-19885501	+	3344	protein-coding	rno:688813	DET1 and DDB1 associated 1	2e-55	DDA1	DET1 and DDB1 associated 1	6e-57	Dda1	DET1- and DDB1-associated protein 1
Timp3	4.28699	0.000748356	0.0204622	up	4.39077	4.05356	4.41665	0	0	0	chr7:23543125-23594162	-	4527	protein-coding	rno:25358	TIMP metallopeptidase inhibitor 3	1e-119	TIMP3	TIMP metallopeptidase inhibitor 3	7e-124	Timp3	Metalloproteinase inhibitor 3
Cse1l	4.74538	0.00106115	0.0225429	up	4.38666	5.98079	3.86868	0	0	0	chr3:163664075-163702071	+	3694	protein-coding	rno:362273	CSE1 chromosome segregation 1-like (yeast)	0	CSE1L	CSE1 chromosome segregation 1-like (yeast)	0	Cse1l	Exportin-2
Nrip3	3.70521	0.00266795	0.034382	up	4.38271	3.82352	2.90939	0	0	0	chr1:174385424-174411141	-	3859	protein-coding	rno:361625	nuclear receptor interacting protein 3	2e-126	NRIP3	nuclear receptor interacting protein 3	6e-134	Nrip3	Nuclear receptor-interacting protein 3
LOC103692531	4.81445	0.000411004	0.0182301	up	4.38147	5.10186	4.96003	0	0	0	chr6:1514192-1518858	+	927	protein-coding		uncharacterized LOC103692531
Mapk3	5.70835	0.000405946	0.0182301	up	4.37896	6.6823	6.0638	0	0	0	chr1:198192773-198198975	+	1780	protein-coding	rno:50689	mitogen activated protein kinase 3	0	MAPK1	mitogen-activated protein kinase 1	0	Mapk3	Mitogen-activated protein kinase 3
Efcab14	4.31988	0.00101311	0.0220847	up	4.37663	4.94354	3.63947	0	0	0	chr5:134594012-134632168	+	3411	protein-coding	rno:298425	EF-hand calcium binding domain 14	0	EFCAB14	EF-hand calcium binding domain 14	0	Efcab14	EF-hand calcium-binding domain-containing protein 14
Phax	4.84409	0.000457987	0.0182301	up	4.37438	5.44778	4.71012	0	0	0	chr18:51662294-51678981	+	1553	protein-coding	rno:286917	phosphorylated adaptor for RNA export	0	PHAX	phosphorylated adaptor for RNA export	0	Phax	Phax protein
Micu2	4.54747	0.00183295	0.0284857	up	4.37231	4.31654	6.20981	1.25624	0	0	chr15:38191506-38276159	-	2333	protein-coding	rno:171433	mitochondrial calcium uptake 2	0	MICU2	mitochondrial calcium uptake 2	0	Micu2	"Calcium uptake protein 2, mitochondrial"
Rmdn1	4.77045	0.000875124	0.0210627	up	4.3706	4.04134	5.8994	0	0	0	chr5:33580895-33604564	+	1713	protein-coding	rno:500419	regulator of microtubule dynamics 1	5e-134	RMDN1	regulator of microtubule dynamics 1	8e-162	Rmdn1	Regulator of microtubule dynamics protein 1
Kpna5	4.05835	0.00122046	0.0238714	up	4.37044	4.28954	3.51506	0	0	0	chr20:32509573-32573591	+	4283	protein-coding	rno:294392	karyopherin alpha 5 (importin alpha 6)	0	KPNA5	karyopherin alpha 5 (importin alpha 6)	0	Kpna1	Importin subunit alpha-5
Pltp	5.00677	0.000406291	0.0182301	up	4.37023	5.02749	5.62258	0	0	0	chr3:161304469-161322600	-	2025	protein-coding	rno:296371	phospholipid transfer protein	0	PLTP	phospholipid transfer protein	0	Pltp	Phospholipid transfer protein
Srcap	3.38568	0.00507281	0.0475751	up	4.37001	3.03249	3.75735	0	0	1.0028	chr1:198957765-199007576	+	11373	protein-coding	rno:361652	Snf2-related CREBBP activator protein	0	SRCAP	Snf2-related CREBBP activator protein	0	Srcap	Protein Srcap
Snx7	3.93039	0.00346711	0.0381331	up	4.36779	4.83979	2.58359	0	0	0	chr2:221015302-221101334	-	3355	protein-coding	rno:310815	sorting nexin 7	0	SNX7	sorting nexin 7	0	Snx7	Sorting nexin-7
Fam49a	4.00857	0.00117703	0.0235819	up	4.36545	3.73962	3.92065	0	0	0	chr6:37555166-37666794	+	7503	protein-coding	rno:298890	"family with sequence similarity 49, member A"	0	FAM49A	"family with sequence similarity 49, member A"	0	Fam49a	Protein FAM49A
Grb2	3.76329	0.00311121	0.036567	up	4.36447	4.24506	2.68032	0	0	0	chr10:104193953-104263071	-	2581	protein-coding	rno:81504	growth factor receptor bound protein 2	1e-97	GRB2	growth factor receptor-bound protein 2	3e-128	Grb2	Growth factor receptor-bound protein 2
Zmym2	3.68698	0.00251071	0.0331173	up	4.36411	3.03893	3.65789	0	0	0	chr15:37156305-37229758	+	6728	protein-coding	rno:305913	"zinc finger, MYM-type 2"	0	ZMYM2	"zinc finger, MYM-type 2"	0	Zmym2	Putative uncharacterized protein
Rpl18	5.43243	0.000609163	0.0192196	up	4.35444	5.13033	6.81252	0	0	0	chr1:101700910-101703551	+	1103	protein-coding	rno:81766	ribosomal protein L18				2e-104	Rpl18	60S ribosomal protein L18
Mrps24	5.44991	0.00063854	0.0192196	up	4.3542	5.11349	6.88204	0	0	0	chr14:85947763-85951891	-	788	protein-coding	rno:498406	mitochondrial ribosomal protein S24	1e-80	MRPS24	mitochondrial ribosomal protein S24	2e-90	Mrps24	"28S ribosomal protein S24, mitochondrial"
Ppp2r1a	5.10435	0.001711	0.0276575	up	4.3532	7.1697	5.23568	0	0	1.44552	chr1:60717386-60736629	+	2208	protein-coding	rno:117281	"protein phosphatase 2, regulatory subunit A, alpha"	0	PPP2R1A	"protein phosphatase 2, regulatory subunit A, alpha"	0	Ppp2r1a	Serine/threonine-protein phosphatase 2A 65 kDa regulatory subunit A alpha isoform
Actn1	4.57628	0.000649534	0.01926	up	4.34183	5.21018	4.17682	0	0	0	chr6:103376557-103470497	-	2942	protein-coding	rno:81634	"actinin, alpha 1"	0	ACTN1	"actinin, alpha 1"	0	Actn1	Alpha-actinin-1
Thyn1	4.28114	0.000820907	0.020865	up	4.34063	3.89434	4.60845	0	0	0	chr8:28045093-28053974	+	955	protein-coding	rno:300470	thymocyte nuclear protein 1	9e-74	THYN1	thymocyte nuclear protein 1	7e-86	Thyn1	Putative uncharacterized protein
Fam149b1	4.41751	0.00273979	0.0348603	up	4.33976	5.91029	3.00248	0	0	0	chr15:4361860-4399753	-	2389	protein-coding	rno:289900	"family with sequence similarity 149, member B1"	0	FAM149B1	"family with sequence similarity 149, member B1"	3e-178	Fam149b	Protein FAM149B1
Abcf2	5.19057	0.00039356	0.0182301	up	4.33953	5.35566	5.87652	0	0	0	chr4:7122859-7135607	+	2708	protein-coding	rno:311959	"ATP-binding cassette, subfamily F (GCN20), member 2"	0	ABCF2	"ATP-binding cassette, sub-family F (GCN20), member 2"	0	Abcf2	Putative uncharacterized protein
Gapdh	5.56272	0.000999454	0.02192	up	4.33776	4.92658	7.42383	0	0	0	chr4:157676396-157680271	-	1276	protein-coding	rno:24383	glyceraldehyde-3-phosphate dehydrogenase	0	GAPDH	glyceraldehyde-3-phosphate dehydrogenase	0	Gm20899	"predicted gene, 20899"
Synrg	3.6889	0.00254253	0.0334047	up	4.3374	2.98527	3.74403	0	0	0	chr10:71278698-71357791	+	3829	protein-coding	rno:84479	"synergin, gamma"	0	SYNRG	"synergin, gamma"	0	Synrg	Synergin gamma
Pmm1	5.76899	0.000657438	0.0193491	up	4.33575	5.61212	7.3591	0	0	0	chr7:123183504-123193761	-	1198	protein-coding	rno:300089	phosphomannomutase 1	3e-148	PMM1	phosphomannomutase 1	6e-95	Pmm2	Phosphomannomutase 2
Znhit6	4.31868	0.000890531	0.0213004	up	4.33289	4.83714	3.786	0	0	0	chr2:251453500-251484760	+	4802	protein-coding	rno:292160	"zinc finger, HIT-type containing 6"	8e-176	ZNHIT6	"zinc finger, HIT-type containing 6"	0	Znhit6	Box C/D snoRNA protein 1
Pcmt1	4.95775	0.000405151	0.0182301	up	4.32833	5.43146	5.11346	0	0	0	chr1:1734863-1767759	-	2409	protein-coding	rno:25604	protein-L-isoaspartate (D-aspartate) O-methyltransferase 1	1e-100	PCMT1	protein-L-isoaspartate (D-aspartate) O-methyltransferase	5e-118	Pcmt1	Protein-L-isoaspartate(D-aspartate) O-methyltransferase
Ctsb	5.73134	0.000491672	0.0183038	up	4.31714	6.93751	5.93936	0	0	0	chr15:46316741-46337613	+	1943	protein-coding	rno:64529	cathepsin B	2e-167	CTSB	cathepsin B	0	Ctsb	Cathepsin B
Slmap	4.26592	0.00178055	0.0280665	up	4.30414	5.21005	4.89459	0	1.61101	0	chr16:2112271-2227327	-	5149	protein-coding	rno:290533	sarcolemma associated protein	0	SLMAP	sarcolemma associated protein	0	Slmap	Sarcolemmal membrane-associated protein
Pithd1	5.5985	0.000414194	0.0182301	up	4.29787	6.35163	6.146	0	0	0	chr5:154322562-154333095	-	1560	protein-coding	rno:298557	PITH (C-terminal proteasome-interacting domain of thioredoxin-like) domain containing 1	4e-125	PITHD1	PITH (C-terminal proteasome-interacting domain of thioredoxin-like) domain containing 1	8e-125	Pithd1	PITH domain-containing protein 1
Pdcd5	4.95115	0.000417928	0.0182301	up	4.29754	5.11278	5.44314	0	0	0	chr1:91961014-91966429	-	657	protein-coding	rno:292814	programmed cell death 5	1e-64	PDCD5	programmed cell death 5	2e-66	Pdcd5	Programmed cell death protein 5
Maea	4.38058	0.000979992	0.0218751	up	4.28748	3.73509	5.11918	0	0	0	chr14:82664248-82697673	-	2151	protein-coding	rno:298982	macrophage erythroblast attacher	3e-164	MAEA	macrophage erythroblast attacher	0	Maea	Macrophage erythroblast attacher
Hid1	3.66044	0.00342848	0.0377642	up	4.28685	4.06435	2.63012	0	0	0	chr10:103899168-103919646	-	3228	protein-coding	rno:287822	HID1 domain containing	0	HID1	HID1 domain containing	0	Hid1	Protein HID1
Rasgef1a	3.97509	0.00122648	0.023926	up	4.28263	3.66378	3.97885	0	0	0	chr4:150064181-150144203	+	3404	protein-coding	rno:312664	"RasGEF domain family, member 1A"	0	RASGEF1A	"RasGEF domain family, member 1A"	0	Rasgef1a	MCG133012
Traf3	4.09171	0.00110776	0.0229729	up	4.27901	4.37406	3.62206	0	0	0	chr6:135610698-135720247	+	7159	protein-coding	rno:362788	Tnf receptor-associated factor 3	0	TRAF3	TNF receptor-associated factor 3	0	Traf3	TNF receptor-associated factor 3
Ankrd27	3.51418	0.00398005	0.0411493	up	4.27829	2.60817	3.65609	0	0	0	chr1:91857037-91958763	+	4331	protein-coding	rno:361555	ankyrin repeat domain 27 (VPS9 domain)	0	ANKRD27	ankyrin repeat domain 27 (VPS9 domain)	0	Ankrd27	Ankyrin repeat domain-containing protein 27
Mmd	4.25665	0.00148974	0.025717	up	4.2756	4.11905	5.37972	0	1.00441	0	chr10:77755178-77783739	+	3505	protein-coding	rno:303439	monocyte to macrophage differentiation-associated	1e-139	MMD	monocyte to macrophage differentiation-associated	4e-140	Mmd	Putative uncharacterized protein
Pp3111	4.49654	0.00105594	0.0225429	up	4.26311	3.75883	5.46767	0	0	0	chr10:109972034-109979287	-	1937	protein-coding	rno:246185	dihydrouridine synthase 1-like (S. cerevisiae)	0	DUS1L	dihydrouridine synthase 1-like (S. cerevisiae)	0	Dus1l	tRNA-dihydrouridine(16/17) synthase [NAD(P)(+)]-like
Cyhr1	4.16963	0.00226923	0.0315606	up	4.26146	5.23903	3.00841	0	0	0	chr7:117706608-117719767	-	3963	protein-coding	rno:315097	cysteine and histidine rich 1-like	8e-32	CYHR1	cysteine/histidine-rich 1	9e-11	Cyhr1	Cysteine and histidine-rich protein 1
Timm23	4.89003	0.000431242	0.0182301	up	4.25916	5.21688	5.19407	0	0	0	chr16:8324038-8350067	-	1098	protein-coding	rno:54312	translocase of inner mitochondrial membrane 23 homolog (yeast)	4e-50	TIMM23B	translocase of inner mitochondrial membrane 23 homolog B (yeast)	3e-108	Timm23	Translocase of inner mitochondrial membrane 23 homolog (Yeast)
Abcd2	3.85134	0.00206612	0.0302094	up	4.2527	3.03634	4.26499	0	0	0	chr7:132294564-132343169	-	5516	protein-coding	rno:84356	"ATP-binding cassette, subfamily D (ALD), member 2"	0	ABCD2	"ATP-binding cassette, sub-family D (ALD), member 2"	0	Abcd2	Putative uncharacterized protein
Gnai1	4.86292	0.000513619	0.0183038	up	4.24907	4.75199	5.5877	0	0	0	chr4:13405136-13486866	+	1957	protein-coding	rno:25686	"guanine nucleotide binding protein (G protein), alpha inhibiting activity polypeptide 1"	0	GNAI1	"guanine nucleotide binding protein (G protein), alpha inhibiting activity polypeptide 1"	0	Gnai1	Guanine nucleotide-binding protein G(i) subunit alpha-1
LOC654482	5.06276	0.000482909	0.0182301	up	4.23846	5.88085	5.06898	0	0	0	chr8:6218391-6236435	-	1715	protein-coding	rno:654482	hypothetical protein LOC654482	4e-135	C11orf70	chromosome 11 open reading frame 70	5e-152	9230110C19Rik	"RIKEN cDNA 9230110C19, isoform CRA_b"
Vbp1	4.35213	0.000848107	0.0209573	up	4.23449	4.92303	3.89887	0	0	0	chr1:148425047-148443505	-	1204	protein-coding	rno:681825	von Hippel-Lindau binding protein 1				2e-92	Vbp1	Vbp1 protein
Zc3h11a	4.39275	0.00064087	0.0192196	up	4.22821	4.37134	4.5787	0	0	0	chr13:50196042-50236541	+	4147	protein-coding	rno:360845	zinc finger CCCH-type containing 11A	0	ZC3H11A	zinc finger CCCH-type containing 11A	0	Zc3h11a	Zinc finger CCCH domain-containing protein 11A
Plcd1	4.60509	0.00113268	0.0230711	up	4.22755	5.76753	3.8202	0	0	0	chr8:127753514-127782070	-	2766	protein-coding	rno:24655	"phospholipase C, delta 1"	0	PLCD1	"phospholipase C, delta 1"	0	Plcd1	Phosphoinositide phospholipase C
Sumo1	6.20493	0.000601827	0.0192196	up	4.22475	7.04833	7.34171	0	0	0	chr9:66453428-66483614	-	1126	protein-coding	rno:301442	small ubiquitin-like modifier 1	3e-55	SUMO1	small ubiquitin-like modifier 1	3e-55	Sumo1	Small ubiquitin-related modifier 1
RGD1311595	4.05673	0.00226463	0.0315606	up	4.22429	2.9745	4.97139	0	0	0	chr1:247898572-247978659	-	9011	protein-coding	rno:309307	similar to KIAA2026 protein	0	KIAA2026	KIAA2026	0	9930021J03Rik	Protein 9930021J03Rik
Gls2	3.61666	0.00386335	0.0403367	up	4.22361	2.52982	4.09656	0	0	0	chr7:2605693-2621853	+	2774	protein-coding	rno:192268	"glutaminase 2 (liver, mitochondrial)"	0	GLS2	"glutaminase 2 (liver, mitochondrial)"	0	Gls	"Glutaminase kidney isoform, mitochondrial"
Ndufv1	4.26665	0.00149175	0.025717	up	4.21685	5.20067	3.38242	0	0	0	chr1:219254293-219259328	-	1481	protein-coding	rno:293655	NADH dehydrogenase (ubiquinone) flavoprotein 1	0	NDUFV1	"NADH dehydrogenase (ubiquinone) flavoprotein 1, 51kDa"	0	Ndufv1	"NADH dehydrogenase [ubiquinone] flavoprotein 1, mitochondrial"
Meaf6	4.40789	0.000674354	0.0195273	up	4.20698	4.23423	4.78245	0	0	0	chr5:143081091-143103225	+	2106	protein-coding	rno:362594	MYST/Esa1-associated factor 6				2e-117	Meaf6	Chromatin modification-related protein MEAF6
LOC100909657	4.49935	0.00441281	0.0440645	up	4.2006	6.46335	2.83409	0	0	0	chr4:149902256-149909841	+	2733	protein-coding		uncharacterized LOC100909657	5e-129	ZNF239	zinc finger protein 239	2e-110	Zfp239	Zinc finger protein 239
Ulk2	4.1791	0.0010855	0.0228602	up	4.19751	3.63821	4.70158	0	0	0	chr10:48050079-48129377	-	6362	protein-coding	rno:303206	unc-51 like autophagy activating kinase 2	0	ULK2	unc-51 like autophagy activating kinase 2	0	Ulk2	Putative uncharacterized protein
Mkrn2	4.36197	0.000687499	0.0196016	up	4.1963	4.24585	4.64376	0	0	0	chr4:147514120-147532086	+	2211	protein-coding	rno:297525	"makorin, ring finger protein, 2"	0	MKRN2	makorin ring finger protein 2	0	Mkrn2	Putative uncharacterized protein
mrpl9	5.5659	0.000743951	0.0204622	up	4.19056	7.10555	5.40158	0	0	0	chr2:195684750-195689470	+	1421	protein-coding	rno:310653	mitochondrial ribosomal protein L9	4e-119	MRPL9	mitochondrial ribosomal protein L9	5e-117	Mrpl9	"Mitochondrial ribosomal protein L9, isoform CRA_b"
Myh10	4.18197	0.00126144	0.0242906	up	4.18352	4.86302	3.49938	0	0	0	chr10:55274914-55406738	+	7856	protein-coding	rno:79433	"myosin, heavy chain 10, non-muscle"	0	MYH10	"myosin, heavy chain 10, non-muscle"	0	Myh10	Myosin-10
Mx2	4.13078	0.00138278	0.0250504	up	4.18064	4.80503	3.40667	0	0	0	chr11:38035308-38062685	+	5815	protein-coding	rno:286918	myxovirus (influenza virus) resistance 2	0	MX1	MX dynamin-like GTPase 1	8e-62	Dnm2	Dynamin-2
Fam129b	4.3371	0.000684948	0.0196016	up	4.1769	4.45996	4.37444	0	0	0	chr3:11921715-11971327	+	3678	protein-coding	rno:362115	"family with sequence similarity 129, member B"	0	FAM129B	"family with sequence similarity 129, member B"	0	Fam129b	Niban-like protein 1
Mllt6	3.90424	0.00142425	0.0253515	up	4.16994	3.46529	4.07751	0	0	0	chr10:85607319-85628171	+	7033	protein-coding	rno:303504	"myeloid/lymphoid or mixed-lineage leukemia (trithorax homolog, Drosophila); translocated to, 6"	0	MLLT6	"myeloid/lymphoid or mixed-lineage leukemia (trithorax homolog, Drosophila); translocated to, 6"	0	Mllt6	Protein Mllt6
Fbxo4	3.98348	0.00218224	0.0312297	up	4.16354	4.7858	3.0011	0	0	0	chr2:53797954-53811134	-	1993	protein-coding	rno:310363	F-box protein 4	2e-155	FBXO4	F-box protein 4	0	Fbxo4	F-box only protein 4
Idi1	4.76093	0.00136012	0.0249983	up	4.16127	6.22441	3.89711	0	0	0	chr17:57976266-57984036	-	2813	protein-coding	rno:89784	isopentenyl-diphosphate delta isomerase 1	2e-121	IDI1	isopentenyl-diphosphate delta isomerase 1	1e-151	Idi1	Isopentenyl-diphosphate delta isomerase
Srebf1	4.36575	0.00116561	0.0234801	up	4.14434	5.27644	3.67648	0	0	0	chr10:46570996-46593009	-	4502	protein-coding	rno:78968	sterol regulatory element binding transcription factor 1	0	SREBF1	sterol regulatory element binding transcription factor 1	0	Srebf1	Sterol regulatory element-binding protein 1
Mpdz	4.07735	0.00198854	0.02966	up	4.14035	4.97795	3.11375	0	0	0	chr5:99413184-99566358	-	8754	protein-coding	rno:29365	multiple PDZ domain protein	0	MPDZ	multiple PDZ domain protein	0	Mpdz	Multiple PDZ domain protein
Ccnk	4.59353	0.000646233	0.0192391	up	4.13908	5.23653	4.40499	0	0	0	chr6:132090233-132113560	+	2767	protein-coding	rno:500715	cyclin K	0	CCNK	cyclin K	0	Ccnk	Cyclin-K
Plk2	5.01263	0.000520231	0.0183038	up	4.1376	5.10741	5.79289	0	0	0	chr2:41911143-41916901	+	2770	protein-coding	rno:83722	polo-like kinase 2	0	PLK2	polo-like kinase 2	0	Plk2	Serine/threonine-protein kinase PLK2
Tuba4a	4.23351	0.00541184	0.0497213	up	4.13295	2.52746	6.04012	0	0	0	chr9:82415599-82419918	-	1853	protein-coding	rno:316531	"tubulin, alpha 4A"	0	TUBA4A	"tubulin, alpha 4a"	0	Tuba4a	Tubulin alpha-4A chain
Acss2	4.80301	0.000517324	0.0183038	up	4.12965	4.94076	5.33861	0	0	0	chr3:151032884-151075856	+	2972	protein-coding	rno:311569	acyl-CoA synthetase short-chain family member 2	0	ACSS2	acyl-CoA synthetase short-chain family member 2	0	Acss2	"Acetyl-coenzyme A synthetase, cytoplasmic"
LOC100359937	4.91799	0.000489335	0.0183038	up	4.12928	5.19557	5.42911	0	0	0	chr8:95943676-95944604	+	929	protein-coding	rno:100359937	GABA(A) receptor-associated protein-like 2-like	2e-65	GABARAPL2	GABA(A) receptor-associated protein-like 2	3e-65	Gabarapl2	Gamma-aminobutyric acid receptor-associated protein-like 2
Cars	3.86722	0.00137738	0.0250258	up	4.1199	3.78781	3.69395	0	0	0	chr1:216759367-216801651	-	3274	protein-coding	rno:293638	cysteinyl-tRNA synthetase	2e-64	CARS2	"cysteinyl-tRNA synthetase 2, mitochondrial (putative)"	0	Cars	Putative uncharacterized protein
Aif1	4.32917	0.00133503	0.0247383	up	4.11722	5.30534	3.56495	0	0	0	chr20:5161350-5167180	-	1031	protein-coding	rno:29427	allograft inflammatory factor 1	3e-48	AIF1L	allograft inflammatory factor 1-like	1e-48	Aif1l	Allograft inflammatory factor 1-like
Mex3c	4.77203	0.000635742	0.0192196	up	4.10606	5.59723	4.6128	0	0	0	chr18:69549937-69571736	+	3213	protein-coding	rno:307271	mex-3 RNA binding family member C	0	MEX3C	mex-3 RNA binding family member C	0	Mex3c	MEX3C variant 6
Sdccag3	4.73762	0.00164498	0.0269843	up	4.10247	6.36718	5.09415	0	1.35094	0	chr3:3827498-3834219	-	2274	protein-coding	rno:306322	serologically defined colon cancer antigen 3	0	SDCCAG3	serologically defined colon cancer antigen 3	0	Sdccag3	Serologically defined colon cancer antigen 3 homolog
Aff4	4.02383	0.00174918	0.0279263	up	4.08574	5.18547	3.95944	0.399046	0.760129	0	chr10:38692165-38773021	+	10168	protein-coding	rno:303132	"AF4/FMR2 family, member 4"	0	AFF4	"AF4/FMR2 family, member 4"	0	Aff4	AF4/FMR2 family member 4
Cluap1	3.52354	0.00469628	0.0455674	up	4.08538	3.64434	4.41776	0	0	1.57685	chr10:11847058-11884183	-	1919	protein-coding	rno:363544	clusterin associated protein 1	0	CLUAP1	clusterin associated protein 1	0	Cluap1	Clusterin-associated protein 1
Pcgf3	5.21642	0.000515532	0.0183038	up	4.07997	5.64065	5.92864	0	0	0	chr14:2247805-2297155	-	1445	protein-coding	rno:305624	polycomb group ring finger 3	3e-133	PCGF3	polycomb group ring finger 3	7e-143	Pcgf3	Polycomb group RING finger protein 3
Desi2	4.00642	0.00149748	0.0257369	up	4.07931	4.57928	3.36066	0	0	0	chr13:96111189-96156693	+	4819	protein-coding	rno:289277	desumoylating isopeptidase 2	4e-99	DESI2	desumoylating isopeptidase 2	3e-112	Desi2	Desumoylating isopeptidase 2
Mob1b	4.23721	0.00118803	0.0236109	up	4.07662	3.63577	4.99925	0	0	0	chr14:20960052-20992753	-	2704	protein-coding	rno:360920	MOB kinase activator 1B	4e-126	MOB1B	MOB kinase activator 1B	9e-129	Mob1b	"MOB1, Mps One Binder kinase activator-like 1A (Yeast), isoform CRA_c"
Nfyc	4.63724	0.000710004	0.0200888	up	4.07341	5.43268	4.40563	0	0	0	chr5:139687442-139759741	-	1936	protein-coding	rno:25337	nuclear transcription factor-Y gamma	7e-159	NFYC	"nuclear transcription factor Y, gamma"	0	Nfyc	Nuclear transcription factor Y subunit gamma
Cep164	4.29649	0.000773298	0.0206204	up	4.06016	4.63195	4.19736	0	0	0	chr8:50069282-50132464	-	5474	protein-coding	rno:363055	centrosomal protein 164	0	CEP164	centrosomal protein 164kDa	0	Cep164	Centrosomal protein of 164 kDa
Scrn1	5.18117	0.000521146	0.0183038	up	4.05613	5.75081	5.73656	0	0	0	chr4:84678978-84740988	-	4804	protein-coding	rno:502776	secernin 1	0	SCRN1	secernin 1	0	Scrn1	Secernin-1
Gls	4.25145	0.000854268	0.0209573	up	4.05099	4.6658	4.03757	0	0	0	chr9:54212593-54284879	+	4527	protein-coding	rno:24398	glutaminase	0	GLS	glutaminase	0	Gls	"Glutaminase kidney isoform, mitochondrial"
Crat	5.10538	0.000534478	0.018343	up	4.05	5.8079	5.45824	0	0	0	chr3:8967984-8981967	-	3250	protein-coding	rno:311849	carnitine O-acetyltransferase	0	CRAT	carnitine O-acetyltransferase	0	Crat	Carnitine O-acetyltransferase
Uba3	4.8943	0.00106294	0.0225429	up	4.04792	6.29128	4.34369	0	0	0	chr4:129548411-129569495	-	2170	protein-coding	rno:117553	ubiquitin-like modifier activating enzyme 3	0	UBA3	ubiquitin-like modifier activating enzyme 3	0	Uba3	NEDD8-activating enzyme E1 catalytic subunit
Ppfibp2	3.86224	0.00144113	0.0253755	up	4.04654	4.02664	3.51353	0	0	0	chr1:171816313-171966179	+	3752	protein-coding	rno:308918	"PTPRF interacting protein, binding protein 2 (liprin beta 2)"	0	PPFIBP2	"PTPRF interacting protein, binding protein 2 (liprin beta 2)"	0	Ppfibp2	"Protein tyrosine phosphatase, receptor-type, F interacting protein, binding protein 2, isoform CRA_a"
Mocs2	4.49301	0.00290095	0.0356778	up	4.03611	3.22037	6.22256	0	0	0	chr2:46980976-46992886	+	1592	protein-coding	rno:294753	molybdenum cofactor synthesis 2	7e-89	MOCS2	molybdenum cofactor synthesis 2	3e-44	Mocs2	Molybdopterin synthase catalytic subunit
Bet1	4.54442	0.000753567	0.0204622	up	4.03125	4.3183	5.28371	0	0	0	chr4:29082368-29092638	-	1398	protein-coding	rno:29631	Bet1 golgi vesicular membrane trafficking protein	2e-38	BET1	Bet1 golgi vesicular membrane trafficking protein	4e-65	Bet1	BET1 homolog
Phyh	5.25764	0.00228973	0.0316655	up	4.02819	6.64762	6.98373	1.88661	0	0	chr17:77287580-77304482	-	1201	protein-coding	rno:114209	phytanoyl-CoA 2-hydroxylase	4e-166	PHYH	phytanoyl-CoA 2-hydroxylase	4e-180	Phyh	"Phytanoyl-CoA dioxygenase, peroxisomal"
Lyrm7	3.48034	0.00293642	0.0359203	up	4.02331	3.05767	3.36003	0	0	0	chr10:40183061-40201992	-	1808	protein-coding	rno:686506	LYR motif containing 7	7e-48	LYRM7	LYR motif containing 7
Zfp36	4.64728	0.000629428	0.0192196	up	4.02331	4.66794	5.2506	0	0	0	chr1:85380088-85382565	+	1808	protein-coding	rno:79426	zinc finger protein 36	8e-119	ZFP36	ZFP36 ring finger protein	2e-136	Zfp36	Tristetraprolin
Dync1h1	4.11161	0.00178326	0.0280665	up	4.02152	4.8798	4.74474	0	1.31122	0	chr6:134958854-135085769	+	14282	protein-coding	rno:29489	dynein cytoplasmic 1 heavy chain 1	0	DYNC1H1	"dynein, cytoplasmic 1, heavy chain 1"	0	Dync1h1	Cytoplasmic dynein 1 heavy chain 1
Pten	5.3366	0.00312254	0.036567	up	4.01585	7.69229	6.3513	0	0	2.04964	chr1:251421814-251487634	+	1212	protein-coding	rno:50557	phosphatase and tensin homolog	0	PTEN	phosphatase and tensin homolog	0	Pten	Mitochondrial PTENalpha
Myo1e	3.69411	0.00213724	0.0307316	up	4.01518	3.11211	3.95504	0	0	0	chr8:76644715-76840240	+	4042	protein-coding	rno:25484	myosin IE	0	MYO1E	myosin IE	0	Myo1e	Unconventional myosin-Ie
Nr3c1	4.02712	0.00243877	0.0328604	up	4.01266	5.06767	3.00102	0	0	0	chr18:31728373-32673988	-	6378	protein-coding	rno:24413	"nuclear receptor subfamily 3, group C, member 1"	0	NR3C1	"nuclear receptor subfamily 3, group C, member 1 (glucocorticoid receptor)"	0	Nr3c1	Glucocorticoid receptor beta
Krit1	4.93608	0.00144015	0.0253755	up	4.00916	6.59546	4.20362	0	0	0	chr4:27438609-27473150	-	3045	protein-coding	rno:362317	"KRIT1, ankyrin repeat containing"	0	KRIT1	"KRIT1, ankyrin repeat containing"	0	Krit1	"KRIT1, ankyrin repeat containing, isoform CRA_a"
Gclc	3.67247	0.00319307	0.0370189	up	4.00783	4.30973	2.69985	0	0	0	chr8:85059051-85097471	+	3048	protein-coding	rno:25283	"glutamate-cysteine ligase, catalytic subunit"	0	GCLC	"glutamate-cysteine ligase, catalytic subunit"	0	Gclc	Glutamate--cysteine ligase catalytic subunit
Cd48	5.10366	0.000619166	0.0192196	up	4.00631	6.04687	5.25782	0	0	0	chr13:90116765-90141595	+	1424	protein-coding	rno:245962	Cd48 molecule	6e-55	CD48	CD48 molecule	2e-41	Cd48	CD48 antigen
Ryk	4.11067	0.00338558	0.0376957	up	4.00596	5.49829	2.82776	0	0	0	chr8:111326354-111398640	+	2747	protein-coding	rno:140585	receptor-like tyrosine kinase	8e-57	MET	"MET proto-oncogene, receptor tyrosine kinase"	0	Ryk	Tyrosine-protein kinase RYK
Snph	4.53655	0.000632395	0.0192196	up	4.00194	4.7223	4.88543	0	0	0	chr3:147102394-147143576	-	4694	protein-coding	rno:296267	syntaphilin	0	SNPH	syntaphilin	0	Snph	Syntaphilin
LOC301124	4.64156	0.000983925	0.0218751	up	4.00086	5.74663	4.17719	0	0	0	chr9:10445732-10449566	+	1634	protein-coding	rno:301124	hypothetical LOC301124	1e-55	C19orf70	chromosome 19 open reading frame 70	1e-62	2410015M20Rik	Protein QIL1
Usp32	4.63065	0.000802886	0.020865	up	3.98992	5.52857	4.37346	0	0	0	chr10:72300173-72426016	-	6795	protein-coding	rno:303394	ubiquitin specific peptidase 32	0	USP32	ubiquitin specific peptidase 32	0	Usp32	Protein Usp32
Pkd2	4.20592	0.000840055	0.0209573	up	3.98653	4.22871	4.40251	0	0	0	chr14:6602004-6645257	-	4851	protein-coding	rno:498328	polycystic kidney disease 2 (autosomal dominant)	0	PKD2	polycystic kidney disease 2 (autosomal dominant)	0	Pkd2	Polycystin-2
Gpt	3.71411	0.0017416	0.0279263	up	3.98332	3.54464	3.61436	0	0	0	chr7:117757345-117761954	+	2483	protein-coding	rno:81670	glutamic-pyruvate transaminase (alanine aminotransferase)	0	GPT	glutamic-pyruvate transaminase (alanine aminotransferase)	2e-158	Gpt2	Alanine aminotransferase 2
Ccdc43	3.87079	0.00151038	0.0257983	up	3.97922	4.2021	3.43107	0	0	0	chr10:90644993-90657185	-	2283	protein-coding	rno:360637	coiled-coil domain containing 43	6e-91	CCDC43	coiled-coil domain containing 43	3e-69	Ccdc43	Coiled-coil domain-containing protein 43
Pcyt1a	3.95213	0.00120682	0.0238218	up	3.9714	3.73749	4.1475	0	0	0	chr11:71547865-71592035	-	5010	protein-coding	rno:140544	"phosphate cytidylyltransferase 1, choline, alpha"	0	PCYT1A	"phosphate cytidylyltransferase 1, choline, alpha"	0	Pcyt1a	Choline-phosphate cytidylyltransferase A
Cox14	5.63696	0.00073346	0.0203638	up	3.96495	6.86761	6.07833	0	0	0	chr7:141378546-141380960	+	839	protein-coding	rno:681219	cytochrome c oxidase assembly protein 14	2e-23	COX14	cytochrome c oxidase assembly homolog 14 (S. cerevisiae)	1e-26	Cox14	Cytochrome c oxidase assembly protein COX14
Rin2	4.25905	0.00147951	0.025717	up	3.95465	5.26798	3.55453	0	0	0	chr3:139894331-140087679	+	6235	protein-coding	rno:311494	Ras and Rab interactor 2	0	RIN2	Ras and Rab interactor 2	0	Rin2	Ras and Rab interactor 2
Pspc1	3.55341	0.00517576	0.0481404	up	3.95054	2.31238	4.39732	0	0	0	chr15:36946914-37030268	-	2226	protein-coding	rno:305910	paraspeckle component 1	3e-136	NONO	"non-POU domain containing, octamer-binding"	0	Pspc1	Paraspeckle component 1
Zfand6	4.6097	0.00183864	0.0285144	up	3.9466	3.71953	6.16297	0	0	0	chr1:146745850-146823762	-	3083	protein-coding	rno:293067	"zinc finger, AN1-type domain 6"	5e-115	ZFAND6	"zinc finger, AN1-type domain 6"	8e-129	Zfand6	AN1-type zinc finger protein 6
Ccdc85c	3.35479	0.00411891	0.0420375	up	3.94085	3.42367	3.73435	0	0	1.0345	chr6:132113806-132183434	-	3630	protein-coding	rno:690965	coiled-coil domain containing 85C	4e-95	CCDC85C	coiled-coil domain containing 85C	2e-85	Ccdc85c	Coiled-coil domain-containing protein 85C
Cxcl14	4.63282	0.00157206	0.0263063	up	3.92867	3.87393	6.09585	0	0	0	chr17:9109731-9117754	+	1616	protein-coding	rno:306748	chemokine (C-X-C motif) ligand 14	7e-44	CXCL14	chemokine (C-X-C motif) ligand 14	1e-53	Cxcl14	Cxcl14 protein
Necap1	4.40591	0.00495778	0.0469447	up	3.92751	2.85425	6.43598	0	0	0	chr4:155709712-155724801	+	2480	protein-coding	rno:312694	NECAP endocytosis associated 1	8e-148	NECAP1	NECAP endocytosis associated 1	1e-154	Necap1	NECAP endocytosis associated 1
Gpbp1	3.9792	0.00127187	0.0242906	up	3.9246	4.38053	3.63246	0	0	0	chr2:43002041-43070236	-	3674	protein-coding	rno:294734	GC-rich promoter binding protein 1	6e-156	GPBP1	GC-rich promoter binding protein 1	0	Gpbp1	Vasculin
Numa1	4.35232	0.00106013	0.0225429	up	3.92188	5.19693	3.93815	0	0	0	chr1:167044544-167091453	+	7796	protein-coding	rno:308870	nuclear mitotic apparatus protein 1	0	NUMA1	nuclear mitotic apparatus protein 1	0	Numa1	Protein Numa1
Spata6	4.17368	0.00126137	0.0242906	up	3.91911	4.93525	3.66669	0	0	0	chr5:131719922-131803853	+	2387	protein-coding	rno:171413	spermatogenesis associated 6	0	SPATA6	spermatogenesis associated 6	0	Spata6	Spata6 protein
Pdpn	4.4719	0.000697284	0.0198045	up	3.91365	4.76685	4.73522	0	0	0	chr5:161947137-161981441	-	1852	protein-coding	rno:54320	podoplanin	7e-30	PDPN	podoplanin
Akap8	4.41818	0.000872635	0.0210627	up	3.89988	5.13087	4.22378	0	0	0	chr7:14323298-14339853	-	3632	protein-coding	rno:116633	A kinase (PRKA) anchor protein 8	0	AKAP8	A kinase (PRKA) anchor protein 8	4e-61	Akap8l	Putative uncharacterized protein
Stag1	3.53177	0.00371716	0.0396479	up	3.89485	2.60567	4.0948	0	0	0	chr8:108958099-109342738	+	6076	protein-coding	rno:315958	stromal antigen 1	0	STAG1	stromal antigen 1	0	Stag1	Cohesin subunit SA-1
Tmf1	4.51997	0.000800967	0.020865	up	3.89259	4.42201	5.24533	0	0	0	chr4:129521986-129546028	-	4537	protein-coding	rno:114206	TATA element modulatory factor 1	0	TMF1	TATA element modulatory factor 1	0	Tmf1	TATA element modulatory factor
Gbas	4.31972	0.000939542	0.0216543	up	3.87578	4.97905	4.10434	0	0	0	chr12:30527540-30566080	-	2241	protein-coding	rno:498174	glioblastoma amplified sequence	3e-154	GBAS	glioblastoma amplified sequence	4e-64	Nipsnap1	Protein NipSnap homolog 1
Lrrc45	4.26975	0.00223774	0.031477	up	3.86822	5.61733	3.32368	0	0	0	chr10:109893899-109901859	+	2479	protein-coding	rno:688318	leucine rich repeat containing 45	0	LRRC45	leucine rich repeat containing 45	0	Lrrc45	Leucine-rich repeat-containing protein 45
Zfp644	3.83574	0.00140489	0.0252166	up	3.85548	3.68184	3.96991	0	0	0	chr14:4125379-4200332	+	9328	protein-coding	rno:305127	zinc finger protein 644	8e-53	ZNF644	zinc finger protein 644	0	Zfp644	Protein Zfp644
Tob2	3.64917	0.00231799	0.031762	up	3.84907	4.04016	3.05828	0	0	0	chr7:123079520-123088240	-	2286	protein-coding	rno:315159	"transducer of ERBB2, 2"	2e-167	TOB2	"transducer of ERBB2, 2"	2e-159	Tob2	Protein Tob2
Tcp11l1	4.00606	0.00200991	0.0297394	up	3.82145	4.94988	3.24686	0	0	0	chr3:94622403-94657467	-	3617	protein-coding	rno:499846	"t-complex 11, testis-specific-like 1"	0	TCP11L1	"t-complex 11, testis-specific-like 1"	0	Tcp11l1	T-complex protein 11-like protein 1
St6galnac5	4.13007	0.000970582	0.0218022	up	3.81584	4.19154	4.38283	0	0	0	chr2:259136945-259150709	-	551	protein-coding	rno:365984	"ST6 (alpha-N-acetyl-neuraminyl-2,3-beta-galactosyl-1,3)-N-acetylgalactosaminide alpha-2,6-sialyltransferase 5"	1e-144	ST6GALNAC5	"ST6 (alpha-N-acetyl-neuraminyl-2,3-beta-galactosyl-1,3)-N-acetylgalactosaminide alpha-2,6-sialyltransferase 5"	0	St6galnac5	"Alpha-N-acetylgalactosaminide alpha-2,6-sialyltransferase 5"
Psma1	4.5232	0.00512838	0.0478799	up	3.81318	6.73207	3.02436	0	0	0	chr1:183733567-183744586	-	1174	protein-coding	rno:29668	"proteasome (prosome, macropain) subunit, alpha type 1"	1e-154	PSMA1	"proteasome (prosome, macropain) subunit, alpha type, 1"	1e-156	Psma1	Proteasome subunit alpha type-1
Klf12	3.5147	0.00404979	0.0415804	up	3.813	2.54599	4.18512	0	0	0	chr15:84316986-84748539	-	11859	protein-coding	rno:306110	Kruppel-like factor 12	0	KLF12	Kruppel-like factor 12	0	Klf12	Krueppel-like factor 12
Itgb1	4.14287	0.00357089	0.0388708	up	3.80812	5.6822	2.93829	0	0	0	chr19:61677512-61725537	+	3771	protein-coding	rno:24511	"integrin, beta 1"	0	ITGB1	"integrin, beta 1 (fibronectin receptor, beta polypeptide, antigen CD29 includes MDF2, MSK12)"	0	Itgb1	Integrin beta-1
Klf4	3.63725	0.00231056	0.031762	up	3.80181	3.08036	4.02956	0	0	0	chr5:72283311-72287669	-	2368	protein-coding	rno:114505	Kruppel-like factor 4 (gut)	0	KLF4	Kruppel-like factor 4 (gut)	0	Klf4	Krueppel-like factor 4
Dpy19l1	3.46907	0.00261687	0.0338549	up	3.79871	3.22822	3.38028	0	0	0	chr8:25582938-25669478	-	4747	protein-coding	rno:315496	dpy-19-like 1 (C. elegans)	0	DPY19L1	dpy-19-like 1 (C. elegans)	0	Dpy19l1	Probable C-mannosyltransferase DPY19L1
Larp1	3.73098	0.00225093	0.0315427	up	3.79826	4.49729	3.47011	0.572741	0	0	chr10:43435733-43501186	+	6648	protein-coding	rno:303158	"La ribonucleoprotein domain family, member 1"	0	LARP1	"La ribonucleoprotein domain family, member 1"	0	Larp1	Putative uncharacterized protein
Ankrd12	4.01261	0.00545551	0.0498665	up	3.79601	5.16454	5.37092	0	0	2.29363	chr9:113605683-113682482	+	9751	protein-coding	rno:316775	ankyrin repeat domain 12	0	ANKRD12	ankyrin repeat domain 12	0	Ankrd12	Protein Ankrd12
LOC100363502	4.09368	0.00137311	0.0250258	up	3.78385	4.83772	3.65947	0	0	0	chr18:62475572-62476771	-	1200	protein-coding	rno:100363502	"cytochrome c, somatic-like"	2e-52	CYCS	"cytochrome c, somatic"	3e-57	Cycs	"Cytochrome c, somatic"
Ubac1	4.39389	0.00319583	0.0370189	up	3.78088	3.25795	6.14285	0	0	0	chr3:3453396-3476242	-	1804	protein-coding	rno:362087	UBA domain containing 1	0	UBAC1	UBA domain containing 1	0	Ubac1	Ubiquitin-associated domain-containing protein 1
Nhp2l1	4.99292	0.00202391	0.0297684	up	3.77939	4.27321	6.92615	0	0	0	chr7:123282754-123287721	-	602	protein-coding	rno:300092	NHP2 non-histone chromosome protein 2-like 1 (S. cerevisiae)	4e-71	SNU13	NHP2 non-histone chromosome protein 2-like 1 (S. cerevisiae)	3e-71	Nhp2l1	NHP2-like protein 1
Calb1	4.15663	0.0039225	0.0406758	up	3.76331	5.79051	2.91606	0	0	0	chr5:29538380-29562774	+	1706	protein-coding	rno:83839	calbindin 1	3e-148	CALB1	"calbindin 1, 28kDa"	7e-150	Calb1	Calbindin
Ap1g1	4.37152	0.00533834	0.0492203	up	3.75706	2.89531	6.46219	0	0	0	chr19:41805252-41860076	-	3428	protein-coding	rno:171494	"adaptor-related protein complex 1, gamma 1 subunit"	0	AP1G1	"adaptor-related protein complex 1, gamma 1 subunit"	0	Ap1g1	AP-1 complex subunit gamma-1
Ttc19	3.8163	0.0023761	0.0323194	up	3.7546	4.6169	4.21056	0	0	1.13316	chr10:48599321-48628352	+	3189	protein-coding	rno:691506	tetratricopeptide repeat domain 19	4e-140	TTC19	tetratricopeptide repeat domain 19	0	Ttc19	"Tetratricopeptide repeat protein 19, mitochondrial"
Fam3c	3.46332	0.00260973	0.0338549	up	3.74985	3.43066	3.20946	0	0	0	chr4:49388962-49439892	-	1354	protein-coding	rno:312159	"family with sequence similarity 3, member C"	2e-119	FAM3C	"family with sequence similarity 3, member C"	1e-122	Fam3c	Protein FAM3C
RGD1562726	4.22993	0.000967509	0.0218022	up	3.7441	4.2371	4.7086	0	0	0	chr11:31220566-31238483	-	6552	protein-coding	rno:498060	similar to Putative protein C21orf62 homolog				1e-98	4932438H23Rik	Protein 4932438H23Rik
Kcmf1	4.25116	0.000967197	0.0218022	up	3.74362	4.23661	4.77324	0	0	0	chr4:100759526-100783017	-	1484	protein-coding	rno:684322	potassium channel modulatory factor 1	0	KCMF1	potassium channel modulatory factor 1	0	Kcmf1	E3 ubiquitin-protein ligase KCMF1
Kcnj10	4.85547	0.000759116	0.0205006	up	3.7408	5.40441	5.4212	0	0	0	chr13:90723092-90753338	+	3470	protein-coding	rno:29718	"potassium inwardly-rectifying channel, subfamily J, member 10"	0	KCNJ10	"potassium inwardly-rectifying channel, subfamily J, member 10"	0	Kcnj10	"MCG4485, isoform CRA_a"
RGD1309676	4.6686	0.00138578	0.0250504	up	3.73585	4.22866	6.04129	0	0	0	chr16:17494000-17513781	+	2239	protein-coding	rno:361118	similar to RIKEN cDNA 5730469M10	3e-106	FAM213A	"family with sequence similarity 213, member A"	6e-108	Fam213a	Redox-regulatory protein FAM213A
Mreg	4.01854	0.00200181	0.0296858	up	3.73519	5.00197	3.31845	0	0	0	chr9:79490058-79545024	-	2489	protein-coding	rno:501162	melanoregulin	6e-99	MREG	melanoregulin	5e-107	Mreg	Melanoregulin
Mga	3.35061	0.00366523	0.0393713	up	3.73351	3.55454	2.76379	0	0	0	chr3:111669742-111760822	+	11090	protein-coding	rno:499874	"MGA, MAX dimerization protein"	0	MGA	"MGA, MAX dimerization protein"	0	Mga	MAX gene-associated protein
Gde1	4.74226	0.000769411	0.0206126	up	3.73198	5.27072	5.22408	0	0	0	chr1:188367550-188407125	-	998	protein-coding	rno:60418	glycerophosphodiester phosphodiesterase 1	1e-176	GDE1	glycerophosphodiester phosphodiesterase 1	0	Gde1	Glycerophosphodiester phosphodiesterase 1
Ppa2	4.11409	0.0010196	0.0220847	up	3.73028	4.34204	4.26996	0	0	0	chr2:238527475-238606903	+	2748	protein-coding	rno:310856	pyrophosphatase (inorganic) 2	1e-145	PPA2	pyrophosphatase (inorganic) 2	0	Ppa2	"Inorganic pyrophosphatase 2, mitochondrial"
Car6	5.05171	0.000916893	0.0215776	up	3.72931	6.19476	5.23106	0	0	0	chr5:167226245-167244786	-	1375	protein-coding	rno:298657	carbonic anhydrase 6	2e-75	CA6	carbonic anhydrase VI	6e-55	Car9	Truncated carbonic anhydrase 9
Usp6nl	3.54449	0.0027796	0.034924	up	3.70877	2.93537	3.98932	0	0	0	chr17:75759428-75887036	-	8632	protein-coding	rno:291309	USP6 N-terminal like	0	USP6NL	USP6 N-terminal like	0	Usp6nl	USP6 N-terminal-like protein
Fam84a	3.99278	0.00132448	0.0246907	up	3.70586	3.75195	4.52052	0	0	0	chr6:39358285-39363458	-	4071	protein-coding	rno:313969	"family with sequence similarity 84, member A"	4e-154	FAM84A	"family with sequence similarity 84, member A"	4e-174	Fam84a	Protein FAM84A
Gak	3.64156	0.00221992	0.0314496	up	3.70575	3.15903	4.05991	0	0	0	chr14:2100091-2174332	+	4453	protein-coding	rno:81659	cyclin G associated kinase	0	GAK	cyclin G associated kinase	0	Gak	Cyclin-G-associated kinase
Kif7	3.83842	0.00153268	0.0259972	up	3.70321	4.23264	3.57941	0	0	0	chr1:141434183-141452578	-	4589	protein-coding	rno:293047	kinesin family member 7	0	KIF7	kinesin family member 7	0	Kif7	Kinesin-like protein KIF7
Bud31	5.04995	0.000824691	0.020865	up	3.6964	5.65928	5.79417	0	0	0	chr12:11232963-11240382	-	1025	protein-coding	rno:89819	BUD31 homolog (S. cerevisiae)	4e-82	BUD31	BUD31 homolog (S. cerevisiae)	4e-82	Bud31	Protein BUD31 homolog
Camta1	3.79465	0.00150332	0.0257369	up	3.69597	3.70101	3.98698	0	0	0	chr5:168138207-169017295	-	8459	protein-coding	rno:362665	calmodulin binding transcription activator 1	0	CAMTA1	calmodulin binding transcription activator 1
Nmt2	4.57527	0.000985605	0.0218751	up	3.69251	4.53811	5.4952	0	0	0	chr17:78919235-78962525	-	4369	protein-coding	rno:291318	N-myristoyltransferase 2	0	NMT2	N-myristoyltransferase 2	0	Nmt2	Glycylpeptide N-tetradecanoyltransferase 2
Apbb1	4.85815	0.000808341	0.020865	up	3.69165	5.40911	5.47369	0	0	0	chr1:170387625-170411269	-	3086	protein-coding	rno:29722	"amyloid beta (A4) precursor protein-binding, family B, member 1 (Fe65)"	0	APBB1	"amyloid beta (A4) precursor protein-binding, family B, member 1 (Fe65)"	0	Apbb1	Amyloid beta A4 precursor protein-binding family B member 1
Usp46	4.33323	0.000926719	0.021603	up	3.6822	4.8215	4.496	0	0	0	chr14:36687134-36755360	+	5180	protein-coding	rno:289584	ubiquitin specific peptidase 46	0	USP46	ubiquitin specific peptidase 46	0	Usp46	Ubiquitin carboxyl-terminal hydrolase 46
LOC100912195	5.37532	0.00108011	0.0228116	up	3.68049	6.76591	5.67957	0	0	0	chr1:116565779-116567247	-	778	protein-coding		protein BEX1-like	1e-36	BEX2	brain expressed X-linked 2	3e-51	Bex1	Protein BEX1
Fmnl3	3.58538	0.00203061	0.0298078	up	3.67862	3.56307	3.51445	0	0	0	chr7:140981801-141033320	-	4285	protein-coding		formin-like 3	0	FMNL3	formin-like 3	0	Fmnl3	Formin-like protein 3
Cpsf7	3.18867	0.00447764	0.0444128	up	3.67853	3.05067	2.83682	0	0	0	chr1:226572389-226596402	+	3636	protein-coding	rno:365407	cleavage and polyadenylation specific factor 7	0	CPSF7	"cleavage and polyadenylation specific factor 7, 59kDa"	0	Cpsf7	Cleavage and polyadenylation specificity factor subunit 7
Stradb	4.18536	0.00118223	0.0236109	up	3.67084	4.0022	4.88306	0	0	0	chr9:65763437-65782513	+	2351	protein-coding	rno:501146	STE20-related kinase adaptor beta	0	STRADB	STE20-related kinase adaptor beta	2e-90	Strada	STE20-related kinase adapter protein alpha
Arid2	3.66079	0.00242453	0.0327438	up	3.66829	3.90835	4.27691	0	0.871193	0	chr7:137680573-137798329	+	8506	protein-coding	rno:366980	AT rich interactive domain 2 (Arid-rfx like)	0	ARID2	"AT rich interactive domain 2 (ARID, RFX-like)"	0	Arid2	Protein Arid2
Cerk	4.04558	0.00115616	0.0234169	up	3.66811	4.42263	4.04599	0	0	0	chr7:127015162-127058056	-	4319	protein-coding	rno:300129	ceramide kinase	0	CERK	ceramide kinase	0	Cerk	Ceramide kinase
Pggt1b	4.02651	0.00143412	0.025374	up	3.66254	3.70023	4.71675	0	0	0	chr18:40173236-40218225	-	5520	protein-coding	rno:81746	"protein geranylgeranyltransferase type I, beta subunit"	0	PGGT1B	"protein geranylgeranyltransferase type I, beta subunit"	6e-151	Pggt1b	"Protein geranylgeranyltransferase type I, beta subunit"
Rnpepl1	4.09515	0.00113108	0.0230711	up	3.66014	4.54572	4.07959	0	0	0	chr9:100080144-100089834	+	3160	protein-coding		arginyl aminopeptidase (aminopeptidase B)-like 1	0	RNPEPL1	arginyl aminopeptidase (aminopeptidase B)-like 1	0	Rnpepl1	Protein Rnpepl1
Cdk5rap2	3.49424	0.0024549	0.0328604	up	3.64178	3.21231	3.62864	0	0	0	chr5:86387238-86554339	-	6141	protein-coding	rno:286919	CDK5 regulatory subunit associated protein 2				0	Cdk5rap2	CDK5 regulatory subunit-associated protein 2
Adss	4.40855	0.00367718	0.0393713	up	3.64047	6.29251	3.29266	0	0	0	chr13:95913426-95943761	-	2539	protein-coding	rno:289276	adenylosuccinate synthase	0	ADSS	adenylosuccinate synthase	0	Adss	Adenylosuccinate synthetase isozyme 2
Raver2	3.11378	0.00512748	0.0478799	up	3.63809	2.88432	2.81892	0	0	0	chr5:119903449-119982687	+	4150	protein-coding	rno:362551	"ribonucleoprotein, PTB-binding 2"	0	RAVER2	"ribonucleoprotein, PTB-binding 2"	0	Raver2	Ribonucleoprotein PTB-binding 2
Pde8b	3.75011	0.00335248	0.0374907	up	3.63362	4.78589	2.83083	0	0	0	chr2:24718548-24923718	-	4567	protein-coding	rno:309962	phosphodiesterase 8B	0	PDE8B	phosphodiesterase 8B	0	Pde8b	IBMX-insensitive phosphodiesterase 8B
Nop14	4.3957	0.00111449	0.023013	up	3.62548	4.30634	5.25527	0	0	0	chr14:81340141-81361277	+	2703	protein-coding	rno:289724	NOP14 nucleolar protein	0	NOP14	NOP14 nucleolar protein
Arrb2	3.62538	0.00190416	0.0291644	up	3.61636	3.56257	3.69721	0	0	0	chr10:57040252-57048045	+	1633	protein-coding	rno:25388	"arrestin, beta 2"	0	ARRB2	"arrestin, beta 2"	2e-180	Arrb1	Beta-arrestin-1
Rtf1	3.69286	0.00490714	0.0467321	up	3.61603	2.52862	4.93394	0	0	0	chr3:111478350-111537941	+	4628	protein-coding	rno:366169	"Rtf1, Paf1/RNA polymerase II complex component, homolog (S. cerevisiae)"	0	RTF1	"Rtf1, Paf1/RNA polymerase II complex component, homolog (S. cerevisiae)"	0	Rtf1	RNA polymerase-associated protein RTF1 homolog
Prkcb	4.69501	0.000931827	0.021654	up	3.61099	4.99301	5.48104	0	0	0	chr1:192233780-192575339	+	3006	protein-coding	rno:25023	"protein kinase C, beta"	0	PRKCB	"protein kinase C, beta"	0	Prkcb	Protein kinase C beta type
Fam114a1	4.30645	0.0010923	0.0229313	up	3.60858	4.29344	5.01733	0	0	0	chr14:44941691-45012278	-	3559	protein-coding	rno:498366	"family with sequence similarity 114, member A1"	2e-100	FAM114A2	"family with sequence similarity 114, member A2"	0	Fam114a1	Protein Noxp20
Camk2g	4.03632	0.00298658	0.0360897	up	3.59818	5.29607	4.63554	1.42083	0	0	chr15:3936714-3995740	+	3863	protein-coding	rno:171140	calcium/calmodulin-dependent protein kinase II gamma	0	CAMK2G	calcium/calmodulin-dependent protein kinase II gamma	0	Camk2g	Putative uncharacterized protein
Tenc1	3.75819	0.00158695	0.0264361	up	3.58397	3.90993	3.78067	0	0	0	chr7:143704691-143720995	+	6136	protein-coding		tensin like C1 domain containing phosphatase (tensin 2)	0	TNS2	tensin like C1 domain containing phosphatase (tensin 2)	0	Tenc1	Tensin-like C1 domain-containing phosphatase
Mgll	5.02386	0.00102617	0.0221134	up	3.56162	5.49509	6.01487	0	0	0	chr4:120671438-120773458	+	4255	protein-coding	rno:29254	monoglyceride lipase	4e-154	MGLL	monoglyceride lipase	1e-168	Mgll	Monoglyceride lipase
Hsdl2	4.20516	0.00129871	0.0246223	up	3.56154	5.00577	4.04819	0	0	0	chr5:76812888-76848853	+	2695	protein-coding	rno:313200	hydroxysteroid dehydrogenase like 2	2e-119	HSDL2	hydroxysteroid dehydrogenase like 2	0	Hsdl2	Hydroxysteroid dehydrogenase-like protein 2
Traf3ip1	4.25238	0.00106435	0.0225429	up	3.55821	4.72579	4.47313	0	0	0	chr9:98621497-98658223	+	3555	protein-coding	rno:363286	TNF receptor-associated factor 3 interacting protein 1	0	TRAF3IP1	TNF receptor-associated factor 3 interacting protein 1	0	Traf3ip1	TRAF3-interacting protein 1
Tril	3.74588	0.00192094	0.0291802	up	3.55515	3.40146	4.28102	0	0	0	chr4:83967695-83972540	-	4846	protein-coding	rno:362364	TLR4 interactor with leucine-rich repeats	0	TRIL	TLR4 interactor with leucine-rich repeats	0	Tril	TLR4 interactor with leucine rich repeats
Ring1	3.47257	0.00408882	0.0418363	up	3.55311	2.62177	4.24282	0	0	0	chr20:3812287-3815834	-	1713	protein-coding	rno:309626	ring finger protein 1	1e-114	RNF2	ring finger protein 2	2e-114	Rnf2	E3 ubiquitin-protein ligase RING2
Whsc1	3.73553	0.00401229	0.0413098	up	3.53641	5.04967	3.96849	1.34798	0	0	chr14:82119210-82196502	-	8385	protein-coding	rno:680537	Wolf-Hirschhorn syndrome candidate 1	0	WHSC1	Wolf-Hirschhorn syndrome candidate 1	0	Whsc1	Whsc1 protein
Commd9	3.3463	0.00307506	0.036567	up	3.52908	3.10315	3.40667	0	0	0	chr3:91463628-91478097	+	1163	protein-coding	rno:295956	COMM domain containing 9	1e-77	COMMD9	COMM domain containing 9	4e-104	Commd9	COMM domain-containing protein 9
Isy1	4.28949	0.00109815	0.0229313	up	3.50552	4.79959	4.56334	0	0	0	chr4:119721659-119742349	-	1480	protein-coding	rno:362394	ISY1 splicing factor homolog (S. cerevisiae)	3e-152	ISY1	ISY1 splicing factor homolog (S. cerevisiae)	1e-153	Isy1	Pre-mRNA-splicing factor ISY1 homolog
Akap9	3.47081	0.00484462	0.0463613	up	3.5037	2.50238	4.40635	0	0	0	chr4:27195346-27331582	-	12301	protein-coding	rno:246150	A kinase (PRKA) anchor protein 9	0	AKAP9	A kinase (PRKA) anchor protein 9	0	Akap9	A-kinase anchor protein 9
Osbpl2	3.81197	0.00154605	0.0261067	up	3.50197	3.84686	4.08709	0	0	0	chr3:175493664-175538965	+	2968	protein-coding	rno:296461	oxysterol binding protein-like 2	4e-173	OSBPL1A	oxysterol binding protein-like 1A	0	Osbpl2	Oxysterol-binding protein-related protein 2
Papss1	4.13648	0.00119827	0.0237508	up	3.50164	4.2921	4.61571	0	0	0	chr2:236605695-236680772	+	2375	protein-coding	rno:295443	3'-phosphoadenosine 5'-phosphosulfate synthase 1	0	PAPSS1	3'-phosphoadenosine 5'-phosphosulfate synthase 1	0	Papss1	Putative uncharacterized protein
Pwwp2a	3.20418	0.00489392	0.0466906	up	3.50151	2.53534	3.57567	0	0	0	chr10:29288289-29335425	+	4602	protein-coding	rno:303060	PWWP domain containing 2A	0	PWWP2A	PWWP domain containing 2A	3e-83	Pwwp2b	Protein Pwwp2b
Baz2b	3.90109	0.00156584	0.0263063	up	3.49916	4.45986	3.74424	0	0	0	chr3:45968845-46230128	-	7882	protein-coding	rno:317627	"bromodomain adjacent to zinc finger domain, 2B"	0	BAZ2B	"bromodomain adjacent to zinc finger domain, 2B"	0	Baz2b	Baz2b protein
Snap23	4.49379	0.0030726	0.036567	up	3.49116	6.32743	3.66279	0	0	0	chr3:112333972-112362960	+	2394	protein-coding	rno:64630	synaptosomal-associated protein 23	9e-104	SNAP23	"synaptosomal-associated protein, 23kDa"	7e-117	Snap23	Synaptosomal-associated protein 23
Fkbp4	3.57812	0.0020566	0.0301296	up	3.49018	3.56847	3.67572	0	0	0	chr4:161748993-161757447	-	2845	protein-coding	rno:260321	FK506 binding protein 4	0	FKBP4	"FK506 binding protein 4, 59kDa"	0	Fkbp4	Peptidyl-prolyl cis-trans isomerase FKBP4
RGD1309821	3.52622	0.00401033	0.0413098	up	3.46907	4.41889	2.69071	0	0	0	chr5:57873404-57882008	-	5630	protein-coding	rno:366360	similar to KIAA1161 protein	0	KIAA1161	KIAA1161	0	AI464131	Protein AI464131
B4galt5	4.30157	0.00131852	0.0246907	up	3.46545	5.16854	4.27071	0	0	0	chr3:164039731-164055561	-	1831	protein-coding	rno:362275	"UDP-Gal:betaGlcNAc beta 1,4-galactosyltransferase, polypeptide 5"	6e-68	B4GALT5	"UDP-Gal:betaGlcNAc beta 1,4- galactosyltransferase, polypeptide 5"	1e-73	B4galt5	"Beta-1,4-galactosyltransferase 5"
Rfx4	3.90147	0.00146871	0.025717	up	3.45885	4.29498	3.95059	0	0	0	chr7:25831365-25909976	+	5214	protein-coding	rno:500818	"regulatory factor X, 4 (influences HLA class II expression)"	0	RFX4	"regulatory factor X, 4 (influences HLA class II expression)"	0	Rfx4	Regulatory factor X 4 protein
Slmo2	5.44173	0.00129661	0.0246223	up	3.45759	6.41776	6.44985	0	0	0	chr3:172567092-172574382	-	1228	protein-coding	rno:494346	slowmo homolog 2 (Drosophila)	4e-84	PRELID3B	slowmo homolog 2 (Drosophila)	3e-96	Slmo2	Slmo2 protein
Atp6v1c1	4.55376	0.00121344	0.0238599	up	3.45529	5.49745	4.70854	0	0	0	chr7:77678864-77716658	+	1999	protein-coding	rno:299971	"ATPase, H+ transporting, lysosomal V1 subunit C1"	0	ATP6V1C1	"ATPase, H+ transporting, lysosomal 42kDa, V1 subunit C1"	2e-148	Atp6v1c1	Putative uncharacterized protein
Herc6	3.64784	0.0033546	0.0374907	up	3.4548	2.89402	4.5947	0	0	0	chr4:88606851-88649421	-	4461	protein-coding	rno:362376	HECT and RLD domain containing E3 ubiquitin protein ligase family member 6	0	HERC6	HECT and RLD domain containing E3 ubiquitin protein ligase family member 6	0	Herc6	E3 ISG15--protein ligase Herc6
Lrrc4b	5.01113	0.00133582	0.0247383	up	3.4538	5.26471	6.31486	0	0	0	chr1:100434418-100468914	+	2771	protein-coding	rno:308571	leucine rich repeat containing 4B	0	LRRC4B	leucine rich repeat containing 4B	0	Lrrc4b	Leucine-rich repeat-containing protein 4B
Capza1	3.63607	0.00195311	0.0294277	up	3.45009	3.57231	3.8858	0	0	0	chr2:207305748-207350812	-	3242	protein-coding	rno:691149	"capping protein (actin filament) muscle Z-line, alpha 1"	2e-162	CAPZA1	"capping protein (actin filament) muscle Z-line, alpha 1"	1e-170	Capza1	F-actin-capping protein subunit alpha-1
Tmem14c	4.22535	0.00131315	0.0246907	up	3.44605	4.9795	4.25048	0	0	0	chr17:21571510-21577652	-	1084	protein-coding	rno:171432	transmembrane protein 14C	1e-43	TMEM14C	transmembrane protein 14C	3e-57	Tmem14c	"Transmembrane protein 14C, isoform CRA_b"
Plin2	3.40575	0.00290022	0.0356778	up	3.44414	3.68512	3.08798	0	0	0	chr5:104984413-105010853	-	1861	protein-coding	rno:298199	perilipin 2	2e-90	PLIN3	perilipin 3	0	Plin2	Perilipin-2
Diaph1	3.15391	0.00516302	0.0480822	up	3.44203	3.72666	2.99848	0	0.705429	0	chr18:30972907-31071371	-	5592	protein-coding		diaphanous-related formin 1	0	DIAPH1	diaphanous-related formin 1	0	Diap1	Protein diaphanous homolog 1
Golga2	4.08426	0.00142308	0.0253515	up	3.44153	4.77527	4.03599	0	0	0	chr3:11317328-11337569	+	4351	protein-coding	rno:64528	golgin A2	0	GOLGA2	golgin A2	0	Golga2	Golgin subfamily A member 2
Fam117b	4.41221	0.00116413	0.0234801	up	3.43995	4.68468	5.11201	0	0	0	chr9:66716969-66784487	+	4823	protein-coding	rno:363236	"family with sequence similarity 117, member B"	3e-180	FAM117B	"family with sequence similarity 117, member B"	0	Fam117b	Protein FAM117B
Crls1	3.0815	0.00498156	0.0470192	up	3.43432	3.01158	2.7986	0	0	0	chr3:125503638-125522446	+	1875	protein-coding	rno:366196	cardiolipin synthase 1	4e-136	CRLS1	cardiolipin synthase 1	8e-156	Crls1	Cardiolipin synthase
Sall1	3.43344	0.00473267	0.0457409	up	3.43352	4.50611	2.84458	0.48389	0	0	chr19:23387741-23405026	+	8130	protein-coding	rno:307740	spalt-like transcription factor 1	0	SALL1	spalt-like transcription factor 1	0	Sall1	Sal-like protein 1
Mvb12b	4.18121	0.00121665	0.0238599	up	3.43321	4.53771	4.57271	0	0	0	chr3:12783226-12944598	-	7350	protein-coding	rno:362118	multivesicular body subunit 12B	7e-176	MVB12B	multivesicular body subunit 12B	0	Mvb12b	Multivesicular body subunit 12B
Ppp1r13b	3.6133	0.00508289	0.0475751	up	3.4269	4.84337	2.56964	0	0	0	chr6:136397658-136469768	-	5657	protein-coding	rno:314465	"protein phosphatase 1, regulatory subunit 13B"	0	PPP1R13B	"protein phosphatase 1, regulatory subunit 13B"	0	Ppp1r13b	Putative uncharacterized protein
Inppl1	3.73577	0.00171106	0.0276575	up	3.42639	3.91107	3.86985	0	0	0	chr1:166898177-166912524	-	4716	protein-coding	rno:65038	inositol polyphosphate phosphatase-like 1	0	INPPL1	inositol polyphosphate phosphatase-like 1	0	Inppl1	"Phosphatidylinositol 3,4,5-trisphosphate 5-phosphatase 2"
Abca8a	3.72919	0.0025409	0.0334047	up	3.40808	4.56656	3.21293	0	0	0	chr10:98319480-98390490	-	5739	protein-coding	rno:303638	"ATP-binding cassette, subfamily A (ABC1), member 8a"	0	ABCA8	"ATP-binding cassette, sub-family A (ABC1), member 8"	0	Abca8a	ATP-binding cassette sub-family A member 8-A
Cyth4	3.96045	0.00221507	0.0314496	up	3.40043	4.98979	3.49114	0	0	0	chr7:119820518-119845003	+	2726	protein-coding	rno:500906	cytohesin 4	0	CYTH4	cytohesin 4	0	Cyth4	Cyth4 protein
Zcchc2	3.34746	0.00296853	0.036075	up	3.39743	3.23175	3.4132	0	0	0	chr13:25966428-26014926	+	5786	protein-coding	rno:304695	"zinc finger, CCHC domain containing 2"				0	Zcchc2	Zinc finger CCHC domain-containing protein 2
Vash1	3.93633	0.00148859	0.025717	up	3.37706	4.09243	4.33948	0	0	0	chr6:110624417-110637454	+	2612	protein-coding	rno:503052	vasohibin 1	0	VASH1	vasohibin 1	0	Vash1	Vasohibin 1
RGD1565775	4.24801	0.0013992	0.0251754	up	3.37286	5.05316	4.31803	0	0	0	chr2:188051659-188080280	+	2948	protein-coding	rno:361980	similar to RIKEN cDNA 2810403A07
Nrcam	3.63372	0.00231427	0.031762	up	3.36988	3.33103	4.20025	0	0	0	chr6:64297888-64864996	+	7551	protein-coding	rno:497815	neuronal cell adhesion molecule	0	NRCAM	neuronal cell adhesion molecule	0	Nrcam	Nrcam protein
LOC681410	4.04594	0.00176244	0.0279544	up	3.3607	3.84342	4.93371	0	0	0	chr17:6909501-6912145	+	2645	protein-coding	rno:681410	hypothetical protein LOC681410	1e-110	HNRNPA0	heterogeneous nuclear ribonucleoprotein A0	6e-113	Hnrnpa0	Heterogeneous nuclear ribonucleoprotein A0
Osbpl6	3.70793	0.00186627	0.0287081	up	3.35735	4.05628	3.71015	0	0	0	chr3:63352972-63455105	+	7624	protein-coding	rno:311129	oxysterol binding protein-like 6	0	OSBPL6	oxysterol binding protein-like 6	0	Osbpl6	Oxysterol-binding protein
Ednrb	3.76315	0.00360943	0.039118	up	3.35675	4.9579	2.97481	0	0	0	chr15:88004775-88036354	-	4477	protein-coding	rno:50672	endothelin receptor type B	0	EDNRB	endothelin receptor type B	0	Ednrb	Endothelin B receptor
Srp9	3.96885	0.0017125	0.0276575	up	3.3553	3.83785	4.7134	0	0	0	chr13:100551307-100559447	+	1328	protein-coding	rno:690345	signal recognition particle 9	4e-43	SRP9	signal recognition particle 9kDa	2e-45	Srp9	Signal recognition particle 9 kDa protein
RGD1304587	4.29442	0.00147308	0.025717	up	3.35362	4.32006	5.20957	0	0	0	chr10:45558489-45562004	+	2327	protein-coding	rno:303180	similar to RIKEN cDNA 2310033P09				2e-119	2310033P09Rik	Putative uncharacterized protein
Agpat1	4.35094	0.00421956	0.0427902	up	3.35139	6.29757	3.40386	0	0	0	chr20:4369399-4378272	+	2331	protein-coding	rno:406165	1-acylglycerol-3-phosphate O-acyltransferase 1	3e-45	AGPAT2	1-acylglycerol-3-phosphate O-acyltransferase 2	5e-62	Agpat2	1-acyl-sn-glycerol-3-phosphate acyltransferase beta
Dennd5b	3.72488	0.00179824	0.0281882	up	3.34392	3.93375	3.89697	0	0	0	chr4:183476093-183604937	-	4019	protein-coding	rno:100365679	DENN/MADD domain containing 5B	0	DENND5B	DENN/MADD domain containing 5B	0	Dennd5a	DENN domain-containing protein 5A
RGD1304704	4.05842	0.00236106	0.0321738	up	3.33457	5.25115	3.58954	0	0	0	chr15:4882924-4893890	+	1012	protein-coding	rno:302247	similar to Hypothetical protein CGI-99	2e-138	C14orf166	chromosome 14 open reading frame 166	7e-139	2700060E02Rik	Uncharacterized protein
Lrp4	3.51999	0.00273729	0.0348603	up	3.33034	3.16046	4.06916	0	0	0	chr3:80362646-80416679	+	7784	protein-coding	rno:83469	low density lipoprotein receptor-related protein 4	0	LRP4	low density lipoprotein receptor-related protein 4	0	Lrp4	Low-density lipoprotein receptor-related protein 4
Suv420h1	3.90379	0.00209717	0.0305202	up	3.32966	4.79718	3.58454	0	0	0	chr1:219000844-219050211	+	6095	protein-coding	rno:361688	suppressor of variegation 4-20 homolog 1 (Drosophila)	0	SUV420H1	suppressor of variegation 4-20 homolog 1 (Drosophila)	0	Suv420h1	Histone-lysine N-methyltransferase SUV420H1
Rps28	5.0435	0.00192057	0.0291802	up	3.32817	6.71693	5.0854	0	0	0	chr7:18682071-18683440	-	339	protein-coding	rno:691531	ribosomal protein S28	1e-33	RPS28	ribosomal protein S28
Prpsap1	3.42787	0.00260604	0.0338549	up	3.3274	3.51266	3.44356	0	0	0	chr10:105430516-105457942	-	1696	protein-coding	rno:64390	phosphoribosyl pyrophosphate synthetase-associated protein 1	0	PRPSAP1	phosphoribosyl pyrophosphate synthetase-associated protein 1	0	Prpsap1	"MCG6846, isoform CRA_c"
Nabp2	6.06441	0.00200228	0.0296858	up	3.32721	7.56769	7.29833	0	0	0	chr7:2820006-2825619	-	1357	protein-coding	rno:362813	nucleic acid binding protein 2	2e-100	NABP2	nucleic acid binding protein 2	2e-116	Nabp2	SOSS complex subunit B1
Habp4	4.56016	0.00131914	0.0246907	up	3.32434	5.39653	4.95962	0	0	0	chr17:1679562-1702251	+	2040	protein-coding	rno:361196	hyaluronan binding protein 4	8e-153	HABP4	hyaluronan binding protein 4	0	Habp4	Habp4 protein
Peli1	4.02527	0.00146144	0.0256721	up	3.32271	4.28749	4.4656	0	0	0	chr14:106008086-106061641	+	2383	protein-coding	rno:305549	pellino E3 ubiquitin protein ligase 1	0	PELI1	pellino E3 ubiquitin protein ligase 1	0	Peli1	Putative uncharacterized protein
Coro1c	4.02273	0.00150159	0.0257369	up	3.31977	4.56352	4.18492	0	0	0	chr12:48481750-48554052	+	3412	protein-coding	rno:501841	"coronin, actin binding protein 1C"	0	CORO1C	"coronin, actin binding protein, 1C"	0	Coro1c	Coronin-1C
Ralb	4.93671	0.00135138	0.0249199	up	3.31906	5.77409	5.71696	0	0	0	chr13:35494721-35531485	-	2219	protein-coding	rno:116546	v-ral simian leukemia viral oncogene homolog B	6e-106	RALB	v-ral simian leukemia viral oncogene homolog B	4e-117	Ralb	Ras-related protein Ral-B
Gbp2	4.36082	0.00132563	0.0246907	up	3.31619	4.74468	5.0216	0	0	0	chr2:248276795-248293784	+	2395	protein-coding	rno:171164	"guanylate binding protein 2, interferon-inducible"	0	GBP2	"guanylate binding protein 2, interferon-inducible"	0	Gbp2	Interferon-induced guanylate-binding protein 2
Ctnna1	3.24396	0.00392327	0.0406758	up	3.30665	3.58259	2.84263	0	0	0	chr18:27923572-28055972	+	3619	protein-coding	rno:307505	"catenin (cadherin-associated protein), alpha 1, 102kDa"	0	CTNNA1	"catenin (cadherin-associated protein), alpha 1, 102kDa"	0	Ctnna1	Catenin alpha-1
Hist3h2a	4.74172	0.00249432	0.0330336	up	3.30498	4.38554	6.53464	0	0	0	chr10:45297603-45299155	+	1553	protein-coding	rno:64646	"histone cluster 3, H2a"	9e-70	HIST3H2A	"histone cluster 3, H2a"	1e-69	Hist3h2a	Histone H2A type 3
Stx1b	4.79898	0.00138887	0.0250504	up	3.29887	5.76269	5.33539	0	0	0	chr1:199251842-199270465	-	4681	protein-coding	rno:24923	syntaxin 1B	2e-167	STX1B	syntaxin 1B	2e-167	Stx1b	Syntaxin-1B
Smad5	3.3964	0.00516126	0.0480822	up	3.29767	4.55998	3.25387	0	0	0.922309	chr17:8307451-8336996	-	8503	protein-coding	rno:59328	SMAD family member 5	0	SMAD5	SMAD family member 5	0	Smad1	Mothers against decapentaplegic homolog 1
Mrps36	4.58047	0.00221239	0.0314496	up	3.29417	6.14531	4.30192	0	0	0	chr2:30740618-30750901	-	1044	protein-coding	rno:294696	mitochondrial ribosomal protein S36				9e-48	Mrps36	"28S ribosomal protein S36, mitochondrial"
Zmynd8	3.39457	0.00367459	0.0393713	up	3.28982	4.03746	2.85644	0	0	0	chr3:162480766-162594166	-	7158	protein-coding	rno:296374	"zinc finger, MYND-type containing 8"	0	ZMYND8	"zinc finger, MYND-type containing 8"	0	Zmynd8	Protein Zmynd8
Tanc2	3.28322	0.00521632	0.0483357	up	3.2874	4.05235	2.50992	0	0	0	chr10:93811350-94132418	+	11894	protein-coding	rno:303599	"tetratricopeptide repeat, ankyrin repeat and coiled-coil containing 2"	0	TANC2	"tetratricopeptide repeat, ankyrin repeat and coiled-coil containing 2"	0	Tanc2	Protein TANC2
Tor1aip2	3.9909	0.00181272	0.0283064	up	3.28573	4.80473	3.88225	0	0	0	chr13:73704168-73735339	+	5079	protein-coding	rno:304881	torsin A interacting protein 2	5e-148	TOR1AIP2	torsin A interacting protein 2	0	Tor1aip2	Putative uncharacterized protein
Zbtb44	3.43301	0.0026121	0.0338549	up	3.28024	3.56426	3.45452	0	0	0	chr8:32165623-32223341	+	8970	protein-coding	rno:363035	zinc finger and BTB domain containing 44	1e-21	BACH2	"BTB and CNC homology 1, basic leucine zipper transcription factor 2"	0	Zbtb44	Putative uncharacterized protein
Usp2	3.79654	0.00175175	0.0279263	up	3.27904	4.03477	4.0758	0	0	0	chr8:48403986-48432525	+	3873	protein-coding	rno:115771	ubiquitin specific peptidase 2	0	USP2	ubiquitin specific peptidase 2	0	Usp2	Ubiquitin carboxyl-terminal hydrolase 2
Scara3	3.79246	0.00325317	0.0371012	up	3.27397	3.15205	4.95135	0	0	0	chr15:42605505-42638409	-	3358	protein-coding	rno:364405	"scavenger receptor class A, member 3"	0	SCARA3	"scavenger receptor class A, member 3"	0	Scara3	Scavenger receptor class A member 3
Ncoa5	4.27355	0.00173469	0.0279263	up	3.27166	4.22643	5.32255	0	0	0	chr3:161465733-161498951	-	3364	protein-coding	rno:296372	nuclear receptor coactivator 5	0	NCOA5	nuclear receptor coactivator 5	0	Ncoa5	Nuclear receptor coactivator 5
Szrd1	3.91163	0.00163418	0.0269203	up	3.26171	4.21591	4.25726	0	0	0	chr5:159638259-159662786	-	3390	protein-coding	rno:500575	SUZ RNA binding domain containing 1	4e-79	SZRD1	SUZ RNA binding domain containing 1	2e-80	Szrd1	SUZ domain-containing protein 1
Azin1	4.98282	0.00158335	0.0264356	up	3.25873	6.19004	5.49969	0	0	0	chr7:77345671-77372393	-	4292	protein-coding	rno:58961	antizyme inhibitor 1	0	AZIN1	antizyme inhibitor 1	0	Azin1	Antizyme inhibitor 1
Tmem263	4.14461	0.00151655	0.0258193	up	3.2487	4.76388	4.42125	0	0	0	chr7:24647083-24668381	-	3965	protein-coding	rno:362857	transmembrane protein 263	7e-58	TMEM263	transmembrane protein 263	4e-60	Tmem263	Transmembrane protein 263
Ctsd	4.00022	0.00187497	0.0287767	up	3.24447	4.8454	3.91077	0	0	0	chr1:215541570-215553446	-	1989	protein-coding	rno:171293	cathepsin D	0	CTSD	cathepsin D	0	Ctsd	Cathepsin D
Gtf2f2	3.3408	0.00414485	0.0422057	up	3.2414	4.02016	2.76083	0	0	0	chr15:57942057-58068892	-	1450	protein-coding	rno:81674	"general transcription factor IIF, polypeptide 2"	3e-143	GTF2F2	"general transcription factor IIF, polypeptide 2, 30kDa"	4e-146	Gtf2f2	"General transcription factor IIF, polypeptide 2, isoform CRA_c"
Chd7	3.25952	0.00362238	0.0391393	up	3.22785	3.00285	3.54787	0	0	0	chr5:21769107-21952807	+	12272	protein-coding		chromodomain helicase DNA binding protein 7	0	CHD7	chromodomain helicase DNA binding protein 7	0	Chd7	Chromodomain-helicase-DNA-binding protein 7
Dcaf5	3.64886	0.00282745	0.0352267	up	3.22736	3.23784	4.48138	0	0	0	chr6:103516586-103605270	-	5497	protein-coding	rno:314273	DDB1 and CUL4 associated factor 5	0	DCAF5	DDB1 and CUL4 associated factor 5	0	Dcaf5	Putative uncharacterized protein
Kctd3	3.97742	0.00169512	0.0276175	up	3.21954	4.57004	4.14269	0	0	0	chr13:107433588-107471843	-	3687	protein-coding	rno:305055	potassium channel tetramerization domain containing 3	0	KCTD3	potassium channel tetramerization domain containing 3	0	Kctd3	BTB/POZ domain-containing protein KCTD3
Dock1	4.04517	0.00159537	0.0265168	up	3.21594	4.39306	4.52652	0	0	0	chr1:206900617-207414852	+	6840	protein-coding	rno:309081	dedicator of cyto-kinesis 1	0	DOCK1	dedicator of cytokinesis 1	0	Dock1	Dedicator of cytokinesis protein 1
Sdf4	5.34406	0.00193458	0.0292684	up	3.21587	6.87563	5.94069	0	0	0	chr5:173425922-173444477	+	1479	protein-coding	rno:155173	stromal cell derived factor 4	0	SDF4	stromal cell derived factor 4	0	Sdf4	45 kDa calcium-binding protein
Eps15l1	3.11645	0.0046484	0.0453421	up	3.2123	3.35923	2.77781	0	0	0	chr16:19127624-19202993	+	3337	protein-coding	rno:361120	epidermal growth factor receptor pathway substrate 15-like 1	0	EPS15L1	epidermal growth factor receptor pathway substrate 15-like 1	0	Eps15l1	Epidermal growth factor receptor substrate 15-like 1
Lphn1	3.73704	0.00324469	0.0371012	up	3.21107	4.82592	3.17413	0	0	0	chr19:25029037-25069146	+	5567	protein-coding	rno:65096	latrophilin 1	0	ADGRL1	latrophilin 1	0	Lphn1	Latrophilin-1
Clasrp	3.2183	0.00381401	0.0402614	up	3.20807	2.98616	3.46067	0	0	0	chr1:80491520-80524260	-	2232	protein-coding	rno:499390	CLK4-associating serine/arginine rich protein
Eif4a3	4.29027	0.00151858	0.0258193	up	3.20634	4.71083	4.95364	0	0	0	chr10:108415201-108425195	-	1490	protein-coding	rno:688288	eukaryotic translation initiation factor 4A3	0	EIF4A3	eukaryotic translation initiation factor 4A3	0	Eif4a3	Eukaryotic initiation factor 4A-III
Slc9a3r1	5.0719	0.00166494	0.0271854	up	3.20461	5.83862	6.17245	0	0	0	chr10:103713045-103730145	+	1492	protein-coding	rno:59114	"solute carrier family 9, subfamily A (NHE3, cation proton antiporter 3), member 3 regulator 1"	9e-175	SLC9A3R1	"solute carrier family 9, subfamily A (NHE3, cation proton antiporter 3), member 3 regulator 1"	4e-105	Slc9a3r1	Na(+)/H(+) exchange regulatory cofactor NHE-RF1
LOC684327	3.11111	0.00500203	0.0471157	up	3.19921	3.47296	2.66116	0	0	0	chr17:72108522-72137419	-	1115	protein-coding	rno:684327	similar to inter-alpha (globulin) inhibitor H5	0	ITIH5	"inter-alpha-trypsin inhibitor heavy chain family, member 5"	0	Itih5	Inter-alpha-trypsin inhibitor heavy chain H5
Mfn2	3.35334	0.00320185	0.0370285	up	3.19699	3.73107	3.13197	0	0	0	chr5:164684244-164715412	-	4315	protein-coding	rno:64476	mitofusin 2	0	MFN2	mitofusin 2	0	Mfn1	Mitofusin-1
Cdkl2	3.4868	0.00333402	0.0374907	up	3.19431	3.04025	4.22582	0	0	0	chr14:17530166-17565950	+	4888	protein-coding	rno:305242	cyclin-dependent kinase-like 2 (CDC2-related kinase)	0	CDKL2	cyclin-dependent kinase-like 2 (CDC2-related kinase)	0	Cdkl2	"Cyclin-dependent kinase-like 2 (CDC2-related kinase), isoform CRA_a"
Fxr2	4.44198	0.00164534	0.0269843	up	3.18847	5.41779	4.71969	0	0	0	chr10:56237814-56257877	+	2644	protein-coding	rno:287433	"fragile X mental retardation, autosomal homolog 2"	0	FXR2	"fragile X mental retardation, autosomal homolog 2"	0	Fxr2	Putative uncharacterized protein
Rabggtb	4.42589	0.00245838	0.0328604	up	3.18653	5.93137	4.15979	0	0	0	chr2:260110309-260115574	-	1324	protein-coding	rno:25533	"Rab geranylgeranyltransferase, beta subunit"	0	RABGGTB	"Rab geranylgeranyltransferase, beta subunit"	1e-33	Fntb	Protein farnesyltransferase subunit beta
Sox5	3.41554	0.00352396	0.0385297	up	3.18628	3.48201	4.14196	0	0.563619	0	chr4:178062267-178441669	-	7378	protein-coding		SRY (sex determining region Y)-box 5	0	SOX6	SRY (sex determining region Y)-box 6	0	Sox6	Transcription factor SOX-6
Dennd4a	3.75757	0.00229386	0.0316655	up	3.17399	4.49883	3.59989	0	0	0	chr8:70293369-70406675	+	8786	protein-coding		DENN/MADD domain containing 4A	0	DENND4A	DENN/MADD domain containing 4A	0	Dennd4a	Putative uncharacterized protein
Ppat	3.47253	0.00256978	0.0335975	up	3.16602	3.5777	3.67388	0	0	0	chr14:33580541-33614919	+	4036	protein-coding	rno:117544	phosphoribosyl pyrophosphate amidotransferase	0	PPAT	phosphoribosyl pyrophosphate amidotransferase	0	Ppat	Putative uncharacterized protein
Ctr9	3.45909	0.0030953	0.036567	up	3.16426	4.05678	3.15622	0	0	0	chr1:175839140-175869167	+	4234	protein-coding	rno:293184	"CTR9, Paf1/RNA polymerase II complex component"	0	CTR9	"CTR9, Paf1/RNA polymerase II complex component"	0	Ctr9	Ctr9 protein
Scap	3.34485	0.00324563	0.0371012	up	3.16146	3.14879	3.72429	0	0	0	chr8:118551870-118628650	+	6172	protein-coding	rno:301024	SREBF chaperone	0	SCAP	SREBF chaperone	0	Scap	Protein 5830462I19Rik
Hus1	3.72081	0.00262805	0.0339403	up	3.15613	4.5727	3.4336	0	0	0	chr14:89194086-89208825	-	4842	protein-coding	rno:498411	HUS1 checkpoint homolog (S. pombe)	3e-74	HUS1B	HUS1 checkpoint homolog b (S. pombe)	3e-146	Hus1	Checkpoint protein HUS1
Lig3	3.24238	0.00495855	0.0469447	up	3.15033	4.08909	3.10417	0	0.616455	0	chr10:70134734-70158053	+	6615	protein-coding	rno:303369	"ligase III, DNA, ATP-dependent"	0	LIG3	"ligase III, DNA, ATP-dependent"	0	Lig3	DNA ligase 3
Sgta	4.12447	0.00222731	0.0314496	up	3.14579	3.97258	5.25503	0	0	0	chr7:11521928-11538691	+	3905	protein-coding	rno:64667	"small glutamine-rich tetratricopeptide repeat (TPR)-containing, alpha"	2e-143	SGTA	"small glutamine-rich tetratricopeptide repeat (TPR)-containing, alpha"	0	Sgta	"Small glutamine-rich tetratricopeptide repeat (TPR)-containing, alpha, isoform CRA_b"
Ppp2r5b	4.36665	0.00259342	0.0338469	up	3.1367	5.85637	4.10688	0	0	0	chr1:221597294-221605467	-	2753	protein-coding	rno:309179	"protein phosphatase 2, regulatory subunit B', beta"	0	PPP2R5B	"protein phosphatase 2, regulatory subunit B', beta"	0	Ppp2r5b	Putative uncharacterized protein
Acly	4.09654	0.00181497	0.0283064	up	3.13644	4.27555	4.87762	0	0	0	chr10:88392248-88443888	-	4327	protein-coding	rno:24159	ATP citrate lyase				0	Acly	Putative uncharacterized protein
Psmc6	4.10257	0.00324933	0.0371012	up	3.12522	3.60007	5.58242	0	0	0	chr15:19667453-19688916	+	2381	protein-coding	rno:289990	"proteasome (prosome, macropain) 26S subunit, ATPase, 6"	0	PSMC6	"proteasome (prosome, macropain) 26S subunit, ATPase, 6"	0	Psmc6	26S protease regulatory subunit 10B
Bcl10	4.06938	0.00195935	0.0294618	up	3.12147	4.14082	4.94584	0	0	0	chr2:251805392-251814957	+	1592	protein-coding	rno:83477	B-cell CLL/lymphoma 10	2e-112	BCL10	B-cell CLL/lymphoma 10	2e-127	Bcl10	B-cell leukemia/lymphoma 10
Ddx17	3.42923	0.00492988	0.0467929	up	3.11907	2.7085	4.46012	0	0	0	chr7:120761843-120765012	-	1595	protein-coding	rno:315133	DEAD (Asp-Glu-Ala-Asp) box helicase 17	1e-115	DDX17	DEAD (Asp-Glu-Ala-Asp) box helicase 17	1e-141	Ddx17	Putative uncharacterized protein
Dgkg	3.21417	0.0036806	0.0393713	up	3.11804	3.27695	3.24753	0	0	0	chr11:81971921-82165111	+	5587	protein-coding	rno:25666	"diacylglycerol kinase, gamma"	0	DGKG	"diacylglycerol kinase, gamma 90kDa"	0	Dgkg	Diacylglycerol kinase gamma
Pm20d2	3.53359	0.00321547	0.0370705	up	3.11598	4.31732	3.16747	0	0	0	chr5:48416005-48437120	-	5596	protein-coding	rno:313130	peptidase M20 domain containing 2	5e-130	PM20D2	peptidase M20 domain containing 2	0	Pm20d2	Peptidase M20 domain-containing protein 2
Gabpa	4.08511	0.00176017	0.0279544	up	3.10765	4.52032	4.62734	0	0	0	chr11:24293933-24322822	+	4828	protein-coding	rno:363735	"GA binding protein transcription factor, alpha subunit"	0	GABPA	"GA binding protein transcription factor, alpha subunit 60kDa"	0	Gabpa	"GA repeat binding protein alpha, transcript variant 1"
Src	4.50049	0.00210385	0.0305202	up	3.1066	5.80286	4.59203	0	0	0	chr3:153579324-153595643	+	3624	protein-coding	rno:83805	"SRC proto-oncogene, non-receptor tyrosine kinase"	0	SRC	"SRC proto-oncogene, non-receptor tyrosine kinase"	0	Src	Neuronal proto-oncogene tyrosine-protein kinase Src
Plxnb2	3.48913	0.00545492	0.0498665	up	3.10525	4.69458	2.66755	0	0	0	chr7:130135484-130161568	-	8868	protein-coding	rno:315217	plexin B2	0	PLXNB2	plexin B2	0	Plxnb2	Plexin-B2
Slitrk1	3.36075	0.0034114	0.0377443	up	3.1027	3.87426	3.10528	0	0	0	chr15:93303382-93307420	-	4039	protein-coding	rno:306147	"SLIT and NTRK-like family, member 1"	0	SLITRK1	"SLIT and NTRK-like family, member 1"	0	Slitrk1	"SLIT and NTRK-like family, member 1"
Stat3	3.71154	0.00212927	0.0307316	up	3.09894	4.03196	4.00371	0	0	0	chr10:88790401-88842257	-	4456	protein-coding	rno:25125	signal transducer and activator of transcription 3 (acute-phase response factor)	0	STAT3	signal transducer and activator of transcription 3 (acute-phase response factor)	0	Stat3	Signal transducer and activator of transcription 3
Pan3	4.2825	0.00186234	0.0287081	up	3.08872	5.20603	4.55275	0	0	0	chr12:9214112-9331904	-	5717	protein-coding	rno:360760	PAN3 poly(A) specific ribonuclease subunit	0	PAN3	PAN3 poly(A) specific ribonuclease subunit	0	Pan3	PAB-dependent poly(A)-specific ribonuclease subunit PAN3
Casp8ap2	3.16565	0.00471906	0.0457286	up	3.08491	3.65891	2.75312	0	0	0	chr5:47853733-47891147	+	7782	protein-coding	rno:313128	caspase 8 associated protein 2	0	CASP8AP2	caspase 8 associated protein 2	0	Casp8ap2	CASP8-associated protein 2
Ppp6c	4.20636	0.00227424	0.0315711	up	3.08292	4.14916	5.38701	0	0	0	chr3:23480258-23510959	-	1846	protein-coding	rno:171121	"protein phosphatase 6, catalytic subunit"	2e-165	PPP6C	"protein phosphatase 6, catalytic subunit"	9e-136	Ppp6c	Serine/threonine-protein phosphatase 6 catalytic subunit
Snx9	3.8612	0.00282292	0.0352267	up	3.08051	3.55371	4.94939	0	0	0	chr1:46780142-46826250	+	2055	protein-coding	rno:683687	sorting nexin 9	0	SNX9	sorting nexin 9	0	Snx9	Sorting nexin-9
Sel1l	3.51829	0.00312061	0.036567	up	3.07741	3.24193	4.23554	0	0	0	chr6:115575135-115616857	-	3914	protein-coding	rno:314352	sel-1 suppressor of lin-12-like (C. elegans)	0	SEL1L	sel-1 suppressor of lin-12-like (C. elegans)	0	Sel1l	Protein sel-1 homolog 1
Tmem8b	3.41805	0.00444145	0.0442533	up	3.07609	2.83137	4.3467	0	0	0	chr5:59165712-59193772	+	5774	protein-coding	rno:313490	transmembrane protein 8B	0	TMEM8B	transmembrane protein 8B	0	Tmem8b	Transmembrane protein 8B
Pde4a	3.79918	0.00250423	0.0330906	up	3.07433	4.6688	3.6544	0	0	0	chr8:22189533-22234036	+	2891	protein-coding	rno:25638	"phosphodiesterase 4A, cAMP-specific"	0	PDE4A	"phosphodiesterase 4A, cAMP-specific"	0	Pde4a	"Phosphodiesterase 4A, cAMP specific, isoform CRA_c"
Eif2b5	4.27524	0.0017808	0.0280665	up	3.06758	4.91009	4.84804	0	0	0	chr11:84080273-84090259	-	3114	protein-coding	rno:192234	"eukaryotic translation initiation factor 2B, subunit 5 epsilon"	0	EIF2B5	"eukaryotic translation initiation factor 2B, subunit 5 epsilon, 82kDa"	0	Eif2b5	Translation initiation factor eIF-2B subunit epsilon
Mob4	4.21203	0.0017986	0.0281882	up	3.06564	4.82933	4.74113	0	0	0	chr9:61720583-61744532	+	2495	protein-coding	rno:171050	"MOB family member 4, phocein"	6e-126	HSPE1-MOB4	HSPE1-MOB4 readthrough	2e-118	Mob4	MOB-like protein phocein
Gfra1	3.51667	0.00328002	0.0372926	up	3.06513	4.29086	3.19402	0	0	0	chr1:279205514-279572976	-	5824	protein-coding	rno:25454	GDNF family receptor alpha 1	0	GFRA1	GDNF family receptor alpha 1	0	Gfra1	Glial cell line derived neurotrophic factor family receptor alpha 1
Specc1	3.68105	0.00226097	0.0315606	up	3.06298	3.87893	4.10122	0	0	0	chr10:48240292-48542171	+	7084	protein-coding	rno:303208	sperm antigen with calponin homology and coiled-coil domains 1	0	SPECC1	sperm antigen with calponin homology and coiled-coil domains 1	0	Specc1	Putative uncharacterized protein
Nfx1	3.65911	0.00242497	0.0327438	up	3.04997	4.2202	3.70715	0	0	0	chr5:57290938-57348720	+	4631	protein-coding	rno:313166	"nuclear transcription factor, X-box binding 1"	0	NFX1	"nuclear transcription factor, X-box binding 1"	0	Nfx1	Transcriptional repressor NF-X1
Nras	4.23032	0.00213305	0.0307316	up	3.04606	4.34642	5.29848	0	0	0	chr2:205553119-205563716	+	4223	protein-coding	rno:24605	neuroblastoma ras oncogene	1e-109	NRAS	neuroblastoma RAS viral (v-ras) oncogene homolog	3e-109	Nras	GTPase NRas
Nicn1	4.67071	0.00191349	0.0291802	up	3.03738	5.63822	5.33653	0	0	0	chr8:117062905-117068136	+	2126	protein-coding	rno:619581	nicolin 1	2e-112	NICN1	nicolin 1	4e-121	Nicn1	Putative uncharacterized protein
Osbpl9	4.63139	0.00324538	0.0371012	up	3.035	4.38762	6.47156	0	0	0	chr5:128694407-128839435	-	2769	protein-coding	rno:298369	oxysterol binding protein-like 9	9e-127	OSBPL11	oxysterol binding protein-like 11	0	Osbpl9	Oxysterol-binding protein-related protein 9
Csf1r	3.57728	0.00248807	0.0330336	up	3.03137	3.88556	3.81491	0	0	0	chr18:56414493-56458300	+	3845	protein-coding	rno:307403	colony stimulating factor 1 receptor	0	CSF1R	colony stimulating factor 1 receptor	0	Csf1r	Macrophage colony-stimulating factor 1 receptor
RGD1562136	3.21077	0.00384015	0.0402614	up	3.02227	3.15266	3.45739	0	0	0	chr9:111327333-111347428	+	2797	protein-coding	rno:501195	similar to D1Ertd622e protein				5e-114	D1Ertd622e	UNC119-binding protein C5orf30 homolog
Flot2	3.90655	0.00280574	0.0350799	up	3.01069	5.00807	3.70088	0	0	0	chr10:65304901-65329849	-	3257	protein-coding	rno:83764	flotillin 2	0	FLOT2	flotillin 2	0	Flot2	Flotillin-2
RGD1562339	3.38685	0.00318787	0.0370189	up	3.00783	3.81793	3.33479	0	0	0	chr11:83048431-83098649	+	5223	protein-coding	rno:498107	RGD1562339	4e-131	C3orf70	chromosome 3 open reading frame 70	2e-142	2510009E07Rik	UPF0524 protein C3orf70 homolog
Agt	4.54547	0.00194161	0.029314	up	3.00623	5.37594	5.25425	0	0	0	chr19:57321594-57333462	-	2179	protein-coding	rno:24179	"angiotensinogen (serpin peptidase inhibitor, clade A, member 8)"	1e-173	AGT	"angiotensinogen (serpin peptidase inhibitor, clade A, member 8)"	0	Agt	Angiotensinogen
Fam171b	4.12465	0.00198045	0.0295989	up	3.00432	4.55868	4.81096	0	0	0	chr3:71210038-71265421	+	5674	protein-coding	rno:499821	"family with sequence similarity 171, member B"	0	FAM171B	"family with sequence similarity 171, member B"	0	Fam171b	Protein FAM171B
LOC100363112	-3.97727	0.00239116	0.0324053	down	2.98461	4.59922	4.71132	8.12259	7.99742	8.10694	chr3:119351876-119382755	+	665	protein-coding	rno:100363112	Aa2-296-like
Stk11	3.78137	0.0036762	0.0393713	up	2.97826	3.35071	5.01515	0	0	0	chr7:12440751-12457513	-	3119	protein-coding	rno:314621	serine/threonine kinase 11	0	STK11	serine/threonine kinase 11	1e-44	Prkaa1	Prkaa1 protein
Axin2	3.73375	0.00244794	0.0328604	up	2.97786	3.8524	4.37098	0	0	0	chr10:97212483-97238824	+	3120	protein-coding	rno:29134	axin 2	0	AXIN2	axin 2	0	Axin2	Axin-2
Hbs1l	4.41169	0.00201943	0.0297684	up	2.97001	5.21322	5.05185	0	0	0	chr1:16819170-16896221	+	2691	protein-coding	rno:293408	HBS1-like translational GTPase	0	HBS1L	HBS1-like translational GTPase	0	Hbs1l	Putative uncharacterized protein
Ints4	3.51763	0.00350961	0.0384294	up	2.96422	3.23257	4.3561	0	0	0	chr1:162447692-162511350	+	3154	protein-coding	rno:308837	integrator complex subunit 4	0	INTS4	integrator complex subunit 4	0	Ints4	Integrator complex subunit 4
Nus1	4.56881	0.00210265	0.0305202	up	2.9502	5.4595	5.29674	0	0	0	chr20:33557052-33584011	+	3645	protein-coding	rno:294400	nuclear undecaprenyl pyrophosphate synthase 1 homolog (S. cerevisiae)	2e-142	NUS1	nuclear undecaprenyl pyrophosphate synthase 1 homolog (S. cerevisiae)	3e-147	Nus1	Dehydrodolichyl diphosphate syntase complex subunit Nus1
Trpm7	3.56585	0.00284294	0.0353603	up	2.9481	4.15804	3.59141	0	0	0	chr3:119258189-119347084	-	7074	protein-coding	rno:679906	"transient receptor potential cation channel, subfamily M, member 7"	0	TRPM7	"transient receptor potential cation channel, subfamily M, member 7"	0	Trpm7	Transient receptor potential cation channel subfamily M member 7
Nek7	4.61104	0.00227889	0.0315765	up	2.94052	5.09675	5.79585	0	0	0	chr13:55485759-55617520	-	7576	protein-coding	rno:360850	NIMA-related kinase 7	6e-180	NEK7	NIMA-related kinase 7	7e-141	Nek6	Serine/threonine-protein kinase Nek6
Zfp180	4.48876	0.00424187	0.042899	up	2.93244	6.26442	5.24678	0	0	0.977366	chr1:80920745-80940038	+	3928	protein-coding	rno:246279	zinc finger protein 180	0	ZNF180	zinc finger protein 180	0	Zfp180	Putative uncharacterized protein
Cnot7	3.96681	0.00275168	0.0348603	up	2.92465	3.93006	5.04572	0	0	0	chr16:54899452-54918616	+	2790	protein-coding	rno:306492	"CCR4-NOT transcription complex, subunit 7"	2e-170	CNOT7	"CCR4-NOT transcription complex, subunit 7"	7e-171	Cnot7	CCR4-NOT transcription complex subunit 7
Ubqln4	4.41463	0.00213915	0.0307316	up	2.92349	5.17934	5.14105	0	0	0	chr2:187915701-187931035	+	3258	protein-coding	rno:310633	ubiquilin 4	0	UBQLN4	ubiquilin 4	0	Ubqln4	Ubiquilin-4
St13	4.49004	0.0023047	0.031756	up	2.89766	5.03827	5.5342	0	0	0	chr7:122585770-122635731	-	1663	protein-coding	rno:81800	suppression of tumorigenicity 13	5e-161	ST13	suppression of tumorigenicity 13 (colon carcinoma) (Hsp70 interacting protein)	2e-149	St13	Hsc70-interacting protein
Ccny	4.40802	0.003535	0.0385569	up	2.87119	4.26265	6.09024	0	0	0	chr17:62332537-62462644	-	1456	protein-coding	rno:361261	cyclin Y	7e-166	CCNY	cyclin Y	2e-172	Ccny	Cyclin-Y
Brd4	3.81397	0.00285536	0.035396	up	2.86834	4.72602	3.84755	0	0	0	chr7:14222101-14303055	-	8756	protein-coding	rno:362844	bromodomain containing 4	0	BRD4	bromodomain containing 4	0	Brd4	Bromodomain-containing protein 4
Skap2	3.50264	0.00303519	0.0364162	up	2.86765	3.66261	3.97766	0	0	0	chr4:81816778-81968832	-	3407	protein-coding	rno:155183	src kinase associated phosphoprotein 2	5e-169	SKAP2	src kinase associated phosphoprotein 2	0	Skap2	Src kinase-associated phosphoprotein 2
Prkag2	4.49736	0.00277016	0.0348941	up	2.86681	4.73443	5.89083	0	0	0	chr4:6559150-6799888	+	5601	protein-coding	rno:373545	"protein kinase, AMP-activated, gamma 2 non-catalytic subunit"	0	PRKAG2	"protein kinase, AMP-activated, gamma 2 non-catalytic subunit"	9e-145	Prkag1	5'-AMP-activated protein kinase subunit gamma-1
Kif3c	3.71819	0.00270383	0.0346175	up	2.86327	3.92651	4.3648	0	0	0	chr6:27768943-27815611	+	3419	protein-coding	rno:85248	kinesin family member 3C	0	KIF3C	kinesin family member 3C	0	Kif3c	Kinesin-like protein KIF3C
Pds5a	3.18443	0.00464736	0.0453421	up	2.83954	3.73117	2.98257	0	0	0	chr14:44185445-44282308	+	6472	protein-coding	rno:305343	"PDS5, regulator of cohesion maintenance, homolog A (S. cerevisiae)"	0	PDS5A	"PDS5, regulator of cohesion maintenance, homolog A (S. cerevisiae)"	0	Pds5a	Sister chromatid cohesion protein PDS5 homolog A
Ttc18	3.48965	0.00311754	0.036567	up	2.83698	3.94318	3.68879	0	0	0	chr15:4285048-4350707	+	3991	protein-coding		cilia and flagella associated protein 70	0	CFAP70	cilia and flagella associated protein 70	0	Cfap70	Ttc18 protein
Bag6	3.30652	0.00483153	0.0463613	up	2.83573	2.93192	4.15193	0	0	0	chr20:5125324-5138084	+	3995	protein-coding	rno:94342	BCL2-associated athanogene 6
Rrm1	4.16471	0.00330611	0.0374907	up	2.82964	4.09848	5.56602	0	0	0	chr1:167538387-167562688	+	3011	protein-coding	rno:685579	ribonucleotide reductase M1	0	RRM1	ribonucleotide reductase M1	0	Rrm1	Ribonucleoside-diphosphate reductase large subunit
Tmem189	5.06266	0.0028062	0.0350799	up	2.82349	6.37	5.99449	0	0	0	chr3:164376621-164388213	-	1513	protein-coding	rno:362278	transmembrane protein 189	7e-125	TMEM189-UBE2V1	TMEM189-UBE2V1 readthrough	6e-155	Tmem189	Transmembrane protein 189
RGD1305713	4.05537	0.00255727	0.033493	up	2.81695	4.89426	4.4549	0	0	0	chr1:143601011-143608772	-	2535	protein-coding	rno:293059	similar to RIKEN cDNA 3110040N11	1e-41	C15orf40	chromosome 15 open reading frame 40	1e-92	3110040N11Rik	"RIKEN cDNA 3110040N11, isoform CRA_b"
Ptprd	4.00053	0.00359716	0.0390421	up	2.81464	4.31795	5.30838	0	0.439389	0	chr5:92862229-93059616	-	9905	protein-coding	rno:313278	"protein tyrosine phosphatase, receptor type, D"	0	PTPRD	"protein tyrosine phosphatase, receptor type, D"	0	Ptprd	Protein-tyrosine-phosphatase
Mrrf	3.34578	0.00424064	0.042899	up	2.80723	4.09142	3.13869	0	0	0	chr3:15463919-15520621	+	3577	protein-coding	rno:311903	mitochondrial ribosome recycling factor	6e-123	MRRF	mitochondrial ribosome recycling factor	1e-134	Mrrf	"Ribosome-recycling factor, mitochondrial"
Hspa5	4.30567	0.00307833	0.036567	up	2.80337	4.43779	5.67586	0	0	0	chr3:13838304-13842763	+	2563	protein-coding	rno:25617	heat shock protein 5	0	HSPA5	"heat shock 70kDa protein 5 (glucose-regulated protein, 78kDa)"	0	Hspa5	78 kDa glucose-regulated protein
LOC498453	3.80112	0.00526063	0.0486855	up	2.7968	3.25819	5.34838	0	0	0	chr15:11649873-11652109	+	1546	protein-coding	rno:498453	similar to transcription elongation factor A 1 isoform 2	1e-173	TCEA1	"transcription elongation factor A (SII), 1"	1e-170	Tcea1	Transcription elongation factor A protein 1
Rtn3	3.9805	0.00409164	0.0418363	up	2.79444	5.45146	3.69558	0	0	0	chr1:222677365-222734256	-	4905	protein-coding	rno:140945	reticulon 3	5e-116	RTN3	reticulon 3	1e-116	Rtn3	Putative uncharacterized protein
Ppargc1a	3.3713	0.00353686	0.0385569	up	2.78469	3.73199	3.59723	0	0	0	chr14:63095291-63190688	+	7546	protein-coding	rno:83516	"peroxisome proliferator-activated receptor gamma, coactivator 1 alpha"	0	PPARGC1A	"peroxisome proliferator-activated receptor gamma, coactivator 1 alpha"	0	Ppargc1a	Peroxisome proliferator-activated receptor gamma coactivator 1-alpha
Cpt1a	3.94848	0.0029503	0.035979	up	2.78066	4.94704	4.11775	0	0	0	chr1:218568232-218629679	+	4438	protein-coding	rno:25757	"carnitine palmitoyltransferase 1a, liver"	0	CPT1A	carnitine palmitoyltransferase 1A (liver)	0	Cpt1a	Acyltransferase
Ddi2	-5.38812	0.00299408	0.0360897	down	2.77352	0	2.65942	7.25229	5.61511	8.7299	chr5:160230958-160282835	-	10503	protein-coding	rno:313668	DNA-damage inducible protein 2	0	DDI2	DNA-damage inducible 1 homolog 2 (S. cerevisiae)	0	Rsc1a1	Regulatory solute carrier protein family 1 member 1
Ltbr	3.73645	0.00469266	0.0455674	up	2.75989	5.09846	3.35101	0	0	0	chr4:157822838-157829291	-	2124	protein-coding	rno:297604	"lymphotoxin beta receptor (TNFR superfamily, member 3)"	5e-127	LTBR	"lymphotoxin beta receptor (TNFR superfamily, member 3)"	0	Ltbr	Lymphotoxin B receptor
Tmem192	4.81159	0.00335813	0.0374907	up	2.75066	6.45377	5.23033	0	0	0	chr16:26620525-26642537	-	1070	protein-coding	rno:361137	transmembrane protein 192	4e-119	TMEM192	transmembrane protein 192	9e-111	Tmem192	Putative uncharacterized protein
Larp4b	3.99938	0.00298729	0.0360897	up	2.73698	4.99053	4.27065	0	0	0	chr17:63236007-63317298	+	5951	protein-coding	rno:307070	"La ribonucleoprotein domain family, member 4B"	0	LARP4B	"La ribonucleoprotein domain family, member 4B"	0	Larp4b	La-related protein 4B
Nlgn1	3.33029	0.00412266	0.0420375	up	2.73471	3.95856	3.2976	0	0	0	chr2:111057291-111792962	-	3794	protein-coding	rno:116647	neuroligin 1	0	NLGN1	neuroligin 1	0	Nlgn1	Neuroligin-1
Mrps14	4.17367	0.00448142	0.0444128	up	2.71677	3.94954	5.8547	0	0	0	chr13:77940454-77946201	+	1375	protein-coding	rno:289143	mitochondrial ribosomal protein S14	2e-60	MRPS14	mitochondrial ribosomal protein S14	7e-68	Mrps14	"28S ribosomal protein S14, mitochondrial"
Lrrfip2	3.92892	0.00349121	0.0382845	up	2.70917	3.98335	5.09423	0	0	0	chr8:119381666-119484125	+	3874	protein-coding	rno:301035	leucine rich repeat (in FLII) interacting protein 2	0	LRRFIP2	leucine rich repeat (in FLII) interacting protein 2	0	Lrrfip2	Leucine-rich repeat flightless-interacting protein 2
Lrrc42	3.70946	0.00310589	0.036567	up	2.69985	4.28348	4.14506	0	0	0	chr5:126835170-126856283	-	1673	protein-coding	rno:298309	leucine rich repeat containing 42	0	LRRC42	leucine rich repeat containing 42	0	Lrrc42	Leucine-rich repeat-containing protein 42
Ubr1	4.039	0.00299369	0.0360897	up	2.67272	4.59868	4.8456	0	0	0	chr3:112800557-112910038	-	5132	protein-coding	rno:499877	ubiquitin protein ligase E3 component n-recognin 1	0	UBR1	ubiquitin protein ligase E3 component n-recognin 1	0	Ubr1	E3 ubiquitin-protein ligase UBR1
Fam173a	4.05455	0.00378822	0.0401747	up	2.66469	5.39317	4.1058	0	0	0	chr10:15160037-15161895	-	861	protein-coding	rno:287150	"family with sequence similarity 173, member A"	9e-36	FAM173B	"family with sequence similarity 173, member B"	6e-75	Fam173a	Protein FAM173A
Mrpl15	4.45272	0.00304221	0.0364327	up	2.66399	5.4357	5.25846	0	0	0	chr5:14609659-14620965	+	1723	protein-coding	rno:297799	mitochondrial ribosomal protein L15	2e-143	MRPL15	mitochondrial ribosomal protein L15
Nsfl1c	3.98516	0.0043797	0.0438148	up	2.65207	5.44726	3.85616	0	0	0	chr3:146980923-147005475	+	1450	protein-coding	rno:83809	NSFL1 (p97) cofactor (p47)	2e-139	NSFL1C	NSFL1 (p97) cofactor (p47)	0	Nsfl1c	NSFL1 cofactor p47
Aurkaip1	4.53449	0.00311694	0.036567	up	2.65102	5.48332	5.46913	0	0	0	chr5:173274433-173276170	+	1161	protein-coding	rno:298687	aurora kinase A interacting protein 1	2e-77	AURKAIP1	aurora kinase A interacting protein 1	3e-104	Aurkaip1	Aurora kinase A interacting protein 1
Mpp6	3.96322	0.00310603	0.036567	up	2.64827	4.72933	4.51207	0	0	0	chr4:79846502-79929927	+	6400	protein-coding	rno:362359	"membrane protein, palmitoylated 6 (MAGUK p55 subfamily member 6)"	0	MPP6	"membrane protein, palmitoylated 6 (MAGUK p55 subfamily member 6)"	0	Mpp6	"Membrane protein, palmitoylated 6 (MAGUK p55 subfamily member 6), isoform CRA_a"
Strn4	3.69677	0.00334368	0.0374907	up	2.64512	4.36131	4.08389	0	0	0	chr1:78739930-78765696	+	3500	protein-coding	rno:308392	"striatin, calmodulin binding protein 4"	0	STRN4	"striatin, calmodulin binding protein 4"	0	Strn4	Striatin-4
Hectd3	3.46356	0.00385044	0.0402614	up	2.63085	4.07859	3.68125	0	0	0	chr5:135860579-135870535	+	4722	protein-coding		HECT domain containing E3 ubiquitin protein ligase 3	0	HECTD3	HECT domain containing E3 ubiquitin protein ligase 3	8e-52	Herc1	Protein Herc1
Iqsec3	3.93205	0.0033184	0.0374907	up	2.62956	4.30965	4.85695	0	0	0	chr4:153948057-154044493	-	7386	protein-coding	rno:404781	IQ motif and Sec7 domain 3	2e-158	IQSEC1	IQ motif and Sec7 domain 1	0	Iqsec3	IQ motif and SEC7 domain-containing protein 3
Myo19	5.10389	0.0037291	0.0397181	up	2.62029	6.10428	6.58711	0	0	0	chr10:72198475-72227892	+	4168	protein-coding	rno:497974	myosin XIX	5e-123	MYO5B	myosin VB	0	Myo19	Unconventional myosin-XIX
Cyb5b	4.62555	0.00426552	0.0430414	up	2.5995	6.38551	4.89164	0	0	0	chr19:39357814-39391680	+	2726	protein-coding	rno:80773	cytochrome b5 type B (outer mitochondrial membrane)	4e-65	CYB5B	cytochrome b5 type B (outer mitochondrial membrane)	1e-77	Cyb5b	Putative uncharacterized protein
Set	3.51486	0.00382742	0.0402614	up	2.59588	3.8156	4.13309	0	0	0	chr19:58420635-58422153	+	1519	protein-coding	rno:307947	SET nuclear proto-oncogene	5e-120	SET	SET nuclear proto-oncogene	3e-163	Set	Protein SET
Dnaja4	4.27962	0.00331156	0.0374907	up	2.59311	5.26524	4.98052	0	0	0	chr8:59278262-59294003	+	1827	protein-coding	rno:300721	"DnaJ (Hsp40) homolog, subfamily A, member 4"	0	DNAJA4	"DnaJ (Hsp40) homolog, subfamily A, member 4"	0	Dnaja4	DnaJ homolog subfamily A member 4
Xylt1	3.4499	0.00428926	0.0431428	up	2.59074	3.52255	4.2364	0	0	0	chr1:186939698-187264758	+	6102	protein-coding	rno:64133	xylosyltransferase 1	0	XYLT1	xylosyltransferase I	0	Xylt1	Xylosyltransferase 1
Slc25a44	3.98166	0.00342221	0.0377581	up	2.58523	4.45996	4.89979	0	0	0	chr2:187772013-187786829	-	3678	protein-coding	rno:365841	"solute carrier family 25, member 44"	3e-163	SLC25A44	"solute carrier family 25, member 44"	3e-129	Slc25a44	Slc25a44 protein
Apba1	4.31304	0.0033276	0.0374907	up	2.58399	5.12986	5.22527	0	0	0	chr1:241594565-241799456	+	6750	protein-coding	rno:83589	"amyloid beta (A4) precursor protein-binding, family A, member 1"	0	APBA2	"amyloid beta (A4) precursor protein-binding, family A, member 2"	0	Apba1	Amyloid beta A4 precursor protein-binding family A member 1
Ddx21	3.65832	0.00370997	0.0396282	up	2.56032	4.33262	4.08203	0	0	0	chr20:32213147-32232632	-	4381	protein-coding	rno:317399	DEAD (Asp-Glu-Ala-Asp) box helicase 21	0	DDX21	DEAD (Asp-Glu-Ala-Asp) box helicase 21	0	Ddx21	Putative uncharacterized protein
Afg3l1	4.16912	0.00404299	0.0415682	up	2.56005	5.54984	4.39745	0	0	0	chr19:56272171-56299323	+	2504	protein-coding	rno:361436	AFG3(ATPase family gene 3)-like 1 (S. cerevisiae)	0	AFG3L2	AFG3-like AAA ATPase 2	0	Afg3l1	AFG3-like protein 1
Kbtbd11	4.2105	0.00342283	0.0377581	up	2.55847	4.98467	5.08836	0	0	0	chr16:79696395-79716155	-	5328	protein-coding	rno:306617	kelch repeat and BTB (POZ) domain containing 11	0	KBTBD11	kelch repeat and BTB (POZ) domain containing 11	0	Kbtbd11	Kelch repeat and BTB domain-containing protein 11
Prickle2	3.69861	0.00374416	0.0398213	up	2.55195	4.46054	4.08335	0	0	0	chr4:124238167-124584045	-	12605	protein-coding	rno:312563	prickle homolog 2 (Drosophila)	0	PRICKLE2	prickle homolog 2 (Drosophila)	0	Prickle2	Prickle-like 2 (Drosophila)
Ddx19a	4.15083	0.00419768	0.0426851	up	2.54863	4.33715	5.56672	0	0	0	chr19:43251510-43271866	+	2528	protein-coding	rno:292022	DEAD (Asp-Glu-Ala-Asp) box polypeptide 19a	0	DDX19A	DEAD (Asp-Glu-Ala-Asp) box polypeptide 19A	0	Ddx19a	ATP-dependent RNA helicase DDX19A
Arhgef10l	3.51905	0.0048595	0.046422	up	2.5435	3.45123	4.56241	0	0	0	chr5:159018373-159119213	-	4443	protein-coding		Rho guanine nucleotide exchange factor (GEF) 10-like	0	ARHGEF10L	Rho guanine nucleotide exchange factor (GEF) 10-like	0	Arhgef10l	Rho guanine nucleotide exchange factor 10-like protein
Brcc3	4.38674	0.00384025	0.0402614	up	2.5425	5.73142	4.8863	0	0	0	chr9:9863380-9865920	-	2541	protein-coding	rno:316794	"BRCA1/BRCA2-containing complex, subunit 3"	5e-12	PSMD14	"proteasome (prosome, macropain) 26S subunit, non-ATPase, 14"	3e-148	Brcc3	Lys-63-specific deubiquitinase BRCC36
Slc6a11	4.02406	0.00462672	0.0453421	up	2.52432	5.471	4.07686	0	0	0	chr4:146106386-146223228	+	1935	protein-coding	rno:79213	"solute carrier family 6 (neurotransmitter transporter), member 11"	0	SLC6A11	"solute carrier family 6 (neurotransmitter transporter), member 11"	0	Slc6a11	Sodium- and chloride-dependent GABA transporter 3
Ube2g1	4.00008	0.00460127	0.0451778	up	2.51512	4.07466	5.41046	0	0	0	chr10:59173268-59254458	+	1950	protein-coding	rno:64631	ubiquitin-conjugating enzyme E2G 1	2e-98	UBE2G1	ubiquitin-conjugating enzyme E2G 1	2e-98	Ube2g1	Ubiquitin-conjugating enzyme E2 G1
Scyl1	3.88465	0.00481364	0.0463613	up	2.49114	3.92089	5.24193	0	0	0	chr1:221115992-221129666	-	2653	protein-coding	rno:293684	SCY1-like 1 (S. cerevisiae)	0	SCYL1	SCY1-like 1 (S. cerevisiae)	0	Scyl1	SCY1-like 1
Lrch3	3.58639	0.00520369	0.0482966	up	2.45578	3.57325	4.73014	0	0	0	chr11:71008950-71108230	-	5467	protein-coding		leucine-rich repeats and calponin homology (CH) domain containing 3	0	LRCH3	leucine-rich repeats and calponin homology (CH) domain containing 3	0	Lrch3	Leucine-rich repeat and calponin homology domain-containing protein 3
Nfatc1	3.35566	0.00492093	0.0467677	up	2.45097	4.04881	3.56719	0	0	0	chr18:77203517-77322690	-	4117	protein-coding	rno:100361818	"nuclear factor of activated T-cells, cytoplasmic, calcineurin-dependent 1"	2e-180	NFATC1	"nuclear factor of activated T-cells, cytoplasmic, calcineurin-dependent 1"	0	Nfatc1	"Nuclear factor of-activated T-cells, cytoplasmic 1"
Ndel1	3.91914	0.00441655	0.0440645	up	2.44754	5.09379	4.21607	0	0	0	chr10:55411888-55456654	-	4129	protein-coding	rno:170845	nudE neurodevelopment protein 1-like 1	0	NDEL1	nudE neurodevelopment protein 1-like 1	0	Ndel1	Nuclear distribution protein nudE-like 1
RGD1564420	3.92678	0.00464859	0.0453421	up	2.43789	5.19102	4.15142	0	0	0	chr7:99625379-99677235	-	4163	protein-coding	rno:362919	similar to Hypothetical protein MGC31278	0	KIAA0196	KIAA0196	0	E430025E21Rik	Putative uncharacterized protein
Mical2	3.30309	0.00520558	0.0482966	up	2.42773	3.98831	3.49323	0	0	0	chr1:177048608-177173729	+	4899	protein-coding	rno:365352	"microtubule associated monooxygenase, calponin and LIM domain containing 2"	0	MICAL2	"microtubule associated monooxygenase, calponin and LIM domain containing 2"	0	Mical2	Protein-methionine sulfoxide oxidase MICAL2
Samd5	3.39566	0.00482542	0.0463613	up	2.4085	3.92464	3.85385	0	0	0	chr1:3713750-3763392	-	2490	protein-coding	rno:365038	sterile alpha motif domain containing 5	3e-71	SAMD5	sterile alpha motif domain containing 5	7e-94	Samd5	Sterile alpha motif domain-containing protein 5
Mapk8	3.75382	0.00428424	0.0431428	up	2.4053	4.4264	4.42976	0	0	0	chr16:9620854-9709342	-	5707	protein-coding	rno:116554	mitogen-activated protein kinase 8	0	MAPK8	mitogen-activated protein kinase 8	0	Mapk8	Protein kinase JNK1
Slc2a1	4.09935	0.00434881	0.0435645	up	2.37022	4.9556	4.97224	0	0	0	chr5:138154677-138182897	+	2573	protein-coding	rno:24778	"solute carrier family 2 (facilitated glucose transporter), member 1"	0	SLC2A1	"solute carrier family 2 (facilitated glucose transporter), member 1"	0	Slc2a1	"Solute carrier family 2, facilitated glucose transporter member 1"
Sept10	4.29791	0.00491088	0.0467321	up	2.3461	5.7077	4.83993	0	0	0	chr20:28722446-28814841	-	2627	protein-coding	rno:309891	septin 10	3e-171	SEPT6	septin 6	0	Sept10	Septin-10
Smox	3.60326	0.00484689	0.0463613	up	2.33114	4.20329	4.27535	0	0	0	chr3:124068748-124103726	+	2281	protein-coding	rno:308652	spermine oxidase	0	SMOX	spermine oxidase	4e-151	Smox	"Spermine oxidase, isoform CRA_a"
Cd44	4.01849	0.00466942	0.0454601	up	2.32688	4.68906	5.03953	0	0	0	chr3:92695083-92783807	-	5342	protein-coding	rno:25406	Cd44 molecule	4e-153	CD44	CD44 molecule (Indian blood group)	0	Cd44	CD44 antigen
LOC685203	4.10402	0.00527712	0.0487772	up	2.23687	5.26455	4.81064	0	0	0	chr9:53395692-53440970	+	1651	protein-coding	rno:685203	hypothetical protein LOC685203	1e-25	C2orf88	chromosome 2 open reading frame 88	1e-48	1700019D03Rik	Small membrane A-kinase anchor protein
Myh11	3.66218	0.00543797	0.049829	up	2.22371	4.30997	4.45285	0	0	0	chr10:764421-859184	+	6681	protein-coding	rno:24582	"myosin, heavy chain 11, smooth muscle"	0	MYH11	"myosin, heavy chain 11, smooth muscle"	0	Myh11	Myosin-11
Klhl24	3.68829	0.00543738	0.049829	up	2.21982	4.49534	4.34973	0	0	0	chr11:84613101-84643674	-	4609	protein-coding	rno:303803	kelch-like family member 24	0	KLHL24	kelch-like family member 24	0	Klhl24	Kelch-like protein 24
Plekhg3	-4.01711	0.00147648	0.025717	down	0.29683	0	0	3.95283	4.76965	3.62567	chr6:99612874-99655753	+	6710	protein-coding	rno:314249	"pleckstrin homology domain containing, family G (with RhoGef domain) member 3"	0	PLEKHG3	"pleckstrin homology domain containing, family G (with RhoGef domain) member 3"	0	Plekhg3	Pleckstrin homology domain-containing family G member 3
Gtpbp4	-4.89769	0.000325733	0.0182301	down	0	0	0	4.96714	4.74929	4.97665	chr17:63110254-63145652	-	2996	protein-coding	rno:114300	GTP binding protein 4	0	GTPBP4	GTP binding protein 4	0	Gtpbp4	Putative uncharacterized protein
Pcdh20	-4.50468	0.00073054	0.0203638	down	0	0	0	5.12024	4.4214	3.97239	chr15:71772777-71779033	-	5179	protein-coding	rno:306081	protocadherin 20	0	PCDH20	protocadherin 20	0	Pcdh20	Protocadherin 20
RGD1564409	-6.05272	0.000823749	0.020865	down	0	0	2.82924	7.81824	6.94587	6.22328	chr7:20262260-20266142	+	3201	protein-coding	rno:314670	similar to hypothetical protein 4930509O22	1e-61	MARK2	MAP/microtubule affinity-regulating kinase 2	3e-166	Gm6713	predicted gene 6713
RGD1566251	-6.12378	0.000403621	0.0182301	down	0	0	2.14523	7.50874	6.96668	6.04114	chr7:20461903-20479662	+	8157	protein-coding	rno:299668	similar to hypothetical protein 4930509O22	5e-61	MARK2	MAP/microtubule affinity-regulating kinase 2	5e-165	Gm6713	predicted gene 6713
Tmed1	-3.68428	0.00220969	0.0314496	down	0	0	0	4.09896	3.09207	3.86182	chr8:22540422-22544371	-	2811	protein-coding	rno:315461	transmembrane emp24 protein transport domain containing 1	2e-106	TMED1	transmembrane emp24 protein transport domain containing 1	8e-130	Tmed1	"Transmembrane emp24 domain containing 1, isoform CRA_c"
